# Supplementary material for: Bioinspired Total Synthesis of Erectones A and B, and the Revised Structure of Hyperelodione D
Source: Angew Chem Int Ed Engl. 2022 Mar 14;61(19):e202200420. doi: 10.1002/anie.202200420 (PMC9314102; doi:10.1002/anie.202200420)
Supplement: Supplementary file 1 — Supporting Information [file ANIE-61-0-s001.cif]

data_2lf38
_audit_creation_date               2021-08-19
_audit_creation_method
;
Olex2 1.3
(compiled 2020.11.12 svn.r5f609507 for OlexSys, GUI svn.r6272)
;
_shelx_SHELXL_version_number       '2018/3'
_audit_contact_author_address      ?
_audit_contact_author_email        ?
_audit_contact_author_name         ''
_audit_contact_author_phone        ?
_publ_contact_author_id_orcid      ?
_publ_section_references
;
Dolomanov, O.V., Bourhis, L.J., Gildea, R.J, Howard, J.A.K. & Puschmann, H.
 (2009), J. Appl. Cryst. 42, 339-341.

Sheldrick, G.M. (2008). Acta Cryst. A64, 112-122.

Sheldrick, G.M. (2015). Acta Cryst. C71, 3-8.
;
_chemical_name_common              ?
_chemical_name_systematic          ?
_chemical_formula_moiety           'C26 H36 O4'
_chemical_formula_sum              'C26 H36 O4'
_chemical_formula_weight           412.55
_chemical_melting_point            ?
_chemical_oxdiff_formula           C24H34O4
_chemical_oxdiff_usercomment       'from toluene'
loop_
  _atom_type_symbol
  _atom_type_description
  _atom_type_scat_dispersion_real
  _atom_type_scat_dispersion_imag
  _atom_type_scat_source
 'C' 'C' 0.0033 0.0016 'International Tables Vol C Tables 4.2.6.8 and 6.1.1.4'
 'H' 'H' 0.0000 0.0000 'International Tables Vol C Tables 4.2.6.8 and 6.1.1.4'
 'O' 'O' 0.0106 0.0060 'International Tables Vol C Tables 4.2.6.8 and 6.1.1.4'

_shelx_space_group_comment
;
The symmetry employed for this shelxl refinement is uniquely defined
by the following loop, which should always be used as a source of
symmetry information in preference to the above space-group names.
They are only intended as comments.
;
_space_group_crystal_system        'monoclinic'
_space_group_IT_number             14
_space_group_name_H-M_alt          'P 1 21/n 1'
_space_group_name_Hall             '-P 2yn'
loop_
  _space_group_symop_operation_xyz
 'x, y, z'
 '-x+1/2, y+1/2, -z+1/2'
 '-x, -y, -z'
 'x-1/2, -y-1/2, z-1/2'

_cell_length_a                     12.5645(3)
_cell_length_b                     14.1787(3)
_cell_length_c                     12.7707(3)
_cell_angle_alpha                  90
_cell_angle_beta                   101.429(2)
_cell_angle_gamma                  90
_cell_volume                       2229.97(9)
_cell_formula_units_Z              4
_cell_measurement_reflns_used      9415
_cell_measurement_temperature      150(2)
_cell_measurement_theta_max        28.9250
_cell_measurement_theta_min        3.6290
_shelx_estimated_absorpt_T_max     0.981
_shelx_estimated_absorpt_T_min     0.942
_exptl_absorpt_coefficient_mu      0.081
_exptl_absorpt_correction_T_max    1.00000
_exptl_absorpt_correction_T_min    0.91422
_exptl_absorpt_correction_type     multi-scan
_exptl_absorpt_process_details
;
CrysAlisPro 1.171.38.46 (Rigaku Oxford Diffraction, 2015)
Empirical absorption correction using spherical harmonics,
 implemented in SCALE3 ABSPACK scaling algorithm.
;
_exptl_absorpt_special_details     ?
_exptl_crystal_colour              colourless
_exptl_crystal_colour_lustre       clear
_exptl_crystal_colour_primary      colourless
_exptl_crystal_density_diffrn      1.229
_exptl_crystal_density_meas        ?
_exptl_crystal_density_method      ?
_exptl_crystal_description         block
_exptl_crystal_F_000               896
_exptl_crystal_size_max            0.75
_exptl_crystal_size_mid            0.51
_exptl_crystal_size_min            0.24
_exptl_transmission_factor_max     ?
_exptl_transmission_factor_min     ?
_diffrn_reflns_av_R_equivalents    0.0459
_diffrn_reflns_av_unetI/netI       0.0326
_diffrn_reflns_Laue_measured_fraction_full  0.998
_diffrn_reflns_Laue_measured_fraction_max  0.914
_diffrn_reflns_limit_h_max         16
_diffrn_reflns_limit_h_min         -17
_diffrn_reflns_limit_k_max         19
_diffrn_reflns_limit_k_min         -18
_diffrn_reflns_limit_l_max         17
_diffrn_reflns_limit_l_min         -17
_diffrn_reflns_number              38834
_diffrn_reflns_point_group_measured_fraction_full  0.998
_diffrn_reflns_point_group_measured_fraction_max  0.914
_diffrn_reflns_theta_full          27.000
_diffrn_reflns_theta_max           29.408
_diffrn_reflns_theta_min           3.547
_diffrn_ambient_environment        N~2~
_diffrn_ambient_temperature        150(2)
_diffrn_detector                   'CCD plate'
_diffrn_detector_area_resol_mean   16.1695
_diffrn_detector_type              Eos
_diffrn_measured_fraction_theta_full  0.998
_diffrn_measured_fraction_theta_max  0.914
_diffrn_measurement_details
;
List of Runs (angles in degrees, time in seconds):

  # Type    Start    End  Width  t~exp~   \w     \q     \k     \f   Frames
--------------------------------------------------------------------------
  1  \w     32.00  96.00   1.00    6.00    --   19.03-178.00 -30.00   64
  2  \w    -25.00  22.00   1.00    6.00    --  -19.65 -99.00  90.00   47
  3  \w    -96.00 -35.00   1.00    6.00    --  -19.65-178.00 -30.00   61
  4  \w    -93.00  53.00   1.00    6.00    --  -19.65   0.00-120.00  146
  5  \w    -93.00  53.00   1.00    6.00    --  -19.65   0.00   0.00  146
  6  \w    -25.00  49.00   1.00    6.00    --   19.03 -99.00 -30.00   74
  7  \w     -2.00  88.00   1.00    6.00    --   19.03  57.00-120.00   90
  8  \w    -25.00  61.00   1.00    6.00    --   19.03 -99.00 150.00   86
  9  \w    -25.00  22.00   1.00    6.00    --  -19.65 -99.00 -60.00   47
 10  \w    -25.00  22.00   1.00    6.00    --  -19.65 -99.00  30.00   47
 11  \w    -96.00 -32.00   1.00    6.00    --  -19.65 178.00-120.00   64
;
_diffrn_measurement_device         'four-circle diffractometer'
_diffrn_measurement_device_type    'Xcalibur, Eos'
_diffrn_measurement_method         '\w scans'
_diffrn_orient_matrix_type        
 'CrysAlisPro convention (1999,Acta A55,543-557)'
_diffrn_orient_matrix_UB_11        0.0522960000
_diffrn_orient_matrix_UB_12        -0.0001447000
_diffrn_orient_matrix_UB_13        0.0334868000
_diffrn_orient_matrix_UB_21        0.0202205000
_diffrn_orient_matrix_UB_22        0.0276549000
_diffrn_orient_matrix_UB_23        -0.0380390000
_diffrn_orient_matrix_UB_31        -0.0132022000
_diffrn_orient_matrix_UB_32        0.0416559000
_diffrn_orient_matrix_UB_33        0.0253951000
_diffrn_radiation_monochromator    graphite
_diffrn_radiation_probe            x-ray
_diffrn_radiation_type             'Mo K\a'
_diffrn_radiation_wavelength       0.71073
_diffrn_source                     'fine-focus sealed X-ray tube'
_diffrn_source_type                'Enhance (Mo) X-ray Source'
_reflns_Friedel_coverage           0.000
_reflns_Friedel_fraction_full      .
_reflns_Friedel_fraction_max       .
_reflns_number_gt                  4520
_reflns_number_total               5629
_reflns_odcompleteness_completeness  99.66
_reflns_odcompleteness_iscentric   1
_reflns_odcompleteness_theta       26.32
_reflns_special_details
;
 Reflections were merged by SHELXL according to the crystal
 class for the calculation of statistics and refinement.
 
 _reflns_Friedel_fraction is defined as the number of unique
 Friedel pairs measured divided by the number that would be
 possible theoretically, ignoring centric projections and
 systematic absences.
;
_reflns_threshold_expression       'I > 2\s(I)'
_computing_cell_refinement         'CrysAlisPro 1.171.38.46 (Rigaku OD, 2015)'
_computing_data_collection         'CrysAlisPro 1.171.38.46 (Rigaku OD, 2015)'
_computing_data_reduction          'CrysAlisPro 1.171.38.46 (Rigaku OD, 2015)'
_computing_molecular_graphics      'Olex2 1.3 (Dolomanov et al., 2009)'
_computing_publication_material    'Olex2 1.3 (Dolomanov et al., 2009)'
_computing_structure_refinement    'SHELXL 2018/3 (Sheldrick, 2015)'
_computing_structure_solution      'SHELXS  (Sheldrick, 2008)'
_refine_diff_density_max           0.380
_refine_diff_density_min           -0.204
_refine_diff_density_rms           0.047
_refine_ls_extinction_coef         .
_refine_ls_extinction_method       none
_refine_ls_goodness_of_fit_ref     1.030
_refine_ls_hydrogen_treatment      constr
_refine_ls_matrix_type             full
_refine_ls_number_parameters       280
_refine_ls_number_reflns           5629
_refine_ls_number_restraints       0
_refine_ls_R_factor_all            0.0613
_refine_ls_R_factor_gt             0.0454
_refine_ls_restrained_S_all        1.030
_refine_ls_shift/su_max            0.000
_refine_ls_shift/su_mean           0.000
_refine_ls_structure_factor_coef   Fsqd
_refine_ls_weighting_details      
 'w=1/[\s^2^(Fo^2^)+(0.0500P)^2^+0.9781P] where P=(Fo^2^+2Fc^2^)/3'
_refine_ls_weighting_scheme        calc
_refine_ls_wR_factor_gt            0.1049
_refine_ls_wR_factor_ref           0.1137
_refine_special_details            ?
_olex2_refinement_description
;
1. Fixed Uiso
 At 1.2 times of:
  All C(H) groups, All C(H,H) groups, All O(H) groups
 At 1.5 times of:
  All C(H,H,H) groups
2.a Ternary CH refined with riding coordinates:
 C4AA(H4AA), C5BA(H5BA)
2.b Secondary CH2 refined with riding coordinates:
 C5AA(H5AA,H5AB), C0BA(H0BA,H0BB), C6BA(H6BA,H6BB), C9BA(H9BA,H9BB)
2.c Aromatic/amide H refined with riding coordinates:
 C8AA(H8AA), C4BA(H4BA), C7BA(H7BA)
2.d Idealised Me refined as rotating group:
 C0CA(H0CA,H0CB,H0CC), C2CA(H2CA,H2CB,H2CC), C3CA(H3CA,H3CB,H3CC), C4CA(H4CA,
 H4CB,H4CC), C5CA(H5CA,H5CB,H5CC), C6CA(H6CA,H6CB,H6CC), C7CA(H7CA,H7CB,H7CC)
2.e Idealised tetrahedral OH refined as rotating group:
 O0AA(H0AA), O1(H1)
;
_atom_sites_solution_hydrogens     geom
_atom_sites_solution_primary       direct
_atom_sites_solution_secondary     ?
loop_
  _atom_site_label
  _atom_site_type_symbol
  _atom_site_fract_x
  _atom_site_fract_y
  _atom_site_fract_z
  _atom_site_U_iso_or_equiv
  _atom_site_adp_type
  _atom_site_occupancy
  _atom_site_site_symmetry_order
  _atom_site_calc_flag
  _atom_site_refinement_flags_posn
  _atom_site_refinement_flags_adp
  _atom_site_refinement_flags_occupancy
  _atom_site_disorder_assembly
  _atom_site_disorder_group
 O9A O 0.81890(7) 0.11034(6) 0.02066(7) 0.0187(2) Uani 1 1 d . . . . .
 O0AA O 0.75907(7) 0.20308(6) -0.34721(7) 0.01640(19) Uani 1 1 d . . . . .
 H0AA H 0.790386 0.254679 -0.329595 0.020 Uiso 1 1 calc R U . . .
 O1AA O 0.72639(8) -0.11474(6) -0.24413(7) 0.0191(2) Uani 1 1 d . . . . .
 O1 O 0.69882(7) 0.22599(6) -0.15495(7) 0.01592(19) Uani 1 1 d . . . . .
 H1 H 0.707382 0.276548 -0.186563 0.019 Uiso 1 1 calc R U . . .
 C2AA C 0.78870(10) 0.16551(8) -0.15593(9) 0.0132(2) Uani 1 1 d . . . . .
 C3AA C 0.73428(9) -0.03034(8) -0.21963(10) 0.0139(2) Uani 1 1 d . . . . .
 C4AA C 0.89924(10) 0.20315(8) -0.09730(10) 0.0153(2) Uani 1 1 d . . . . .
 H4AA H 0.910693 0.270248 -0.116509 0.018 Uiso 1 1 calc R U . . .
 C5AA C 0.60798(10) 0.07287(9) -0.33972(10) 0.0164(2) Uani 1 1 d . . . . .
 H5AA H 0.589497 0.114289 -0.283517 0.020 Uiso 1 1 calc R U . . .
 H5AB H 0.597690 0.109902 -0.406687 0.020 Uiso 1 1 calc R U . . .
 C6AA C 0.57694(11) -0.18774(10) -0.00321(11) 0.0210(3) Uani 1 1 d . . . . .
 C7AA C 0.77839(10) 0.08480(8) -0.08123(9) 0.0139(2) Uani 1 1 d . . . . .
 C8AA C 0.61352(11) -0.11201(9) -0.04609(10) 0.0198(3) Uani 1 1 d . . . . .
 H8AA H 0.561226 -0.075473 -0.092956 0.024 Uiso 1 1 calc R U . . .
 C9AA C 0.89339(11) 0.19261(9) 0.02174(10) 0.0177(3) Uani 1 1 d . . . . .
 C0BA C 0.72967(10) -0.07791(9) -0.02807(10) 0.0163(2) Uani 1 1 d . . . . .
 H0BA H 0.750672 -0.051748 0.044980 0.020 Uiso 1 1 calc R U . . .
 H0BB H 0.778197 -0.131800 -0.034116 0.020 Uiso 1 1 calc R U . . .
 C1BA C 0.79978(10) 0.13321(8) -0.26908(9) 0.0133(2) Uani 1 1 d . . . . .
 C2BA C 0.73076(10) 0.04427(8) -0.30705(9) 0.0136(2) Uani 1 1 d . . . . .
 C3BA C 0.74364(10) -0.00320(8) -0.10840(9) 0.0143(2) Uani 1 1 d . . . . .
 C4BA C 0.89103(11) -0.01684(10) -0.37811(11) 0.0225(3) Uani 1 1 d . . . . .
 H4BA H 0.917986 -0.069157 -0.411382 0.027 Uiso 1 1 calc R U . . .
 C5BA C 0.92496(10) 0.12225(9) -0.25935(10) 0.0166(2) Uani 1 1 d . . . . .
 H5BA H 0.948470 0.177808 -0.297343 0.020 Uiso 1 1 calc R U . . .
 C6BA C 0.97679(10) 0.13586(9) -0.13997(10) 0.0183(3) Uani 1 1 d . . . . .
 H6BA H 0.982576 0.074879 -0.101508 0.022 Uiso 1 1 calc R U . . .
 H6BB H 1.050132 0.163917 -0.131811 0.022 Uiso 1 1 calc R U . . .
 C7BA C 0.53043(10) -0.00907(9) -0.35602(10) 0.0171(3) Uani 1 1 d . . . . .
 H7BA H 0.542183 -0.055458 -0.406192 0.021 Uiso 1 1 calc R U . . .
 C8BA C 0.96163(11) 0.03637(10) -0.31227(11) 0.0213(3) Uani 1 1 d . . . . .
 C9BA C 0.77081(11) 0.00143(9) -0.40268(10) 0.0186(3) Uani 1 1 d . . . . .
 H9BA H 0.732023 -0.058607 -0.423173 0.022 Uiso 1 1 calc R U . . .
 H9BB H 0.753359 0.045043 -0.464238 0.022 Uiso 1 1 calc R U . . .
 C0CA C 0.99946(11) 0.16566(10) 0.09528(11) 0.0241(3) Uani 1 1 d . . . . .
 H0CA H 0.987333 0.157984 0.168279 0.036 Uiso 1 1 calc R U . . .
 H0CB H 1.053351 0.215405 0.094053 0.036 Uiso 1 1 calc R U . . .
 H0CC H 1.026109 0.106213 0.070952 0.036 Uiso 1 1 calc R U . . .
 C1CA C 0.44702(11) -0.02373(9) -0.30781(10) 0.0204(3) Uani 1 1 d . . . . .
 C2CA C 0.84184(11) 0.27649(9) 0.06677(11) 0.0221(3) Uani 1 1 d . . . . .
 H2CA H 0.771905 0.291022 0.020277 0.033 Uiso 1 1 calc R U . . .
 H2CB H 0.889984 0.331284 0.070481 0.033 Uiso 1 1 calc R U . . .
 H2CC H 0.830422 0.261211 0.138566 0.033 Uiso 1 1 calc R U . . .
 C3CA C 0.37826(12) -0.11109(11) -0.33135(12) 0.0299(3) Uani 1 1 d . . . . .
 H3CA H 0.397211 -0.144262 -0.392449 0.045 Uiso 1 1 calc R U . . .
 H3CB H 0.301391 -0.093286 -0.348186 0.045 Uiso 1 1 calc R U . . .
 H3CC H 0.391426 -0.152572 -0.268728 0.045 Uiso 1 1 calc R U . . .
 C4CA C 0.45878(13) -0.21391(13) -0.02613(14) 0.0376(4) Uani 1 1 d . . . . .
 H4CA H 0.417874 -0.167969 -0.075704 0.056 Uiso 1 1 calc R U . . .
 H4CB H 0.431492 -0.213951 0.040637 0.056 Uiso 1 1 calc R U . . .
 H4CC H 0.449867 -0.276898 -0.058276 0.056 Uiso 1 1 calc R U . . .
 C5CA C 1.08226(12) 0.01882(12) -0.29191(13) 0.0326(4) Uani 1 1 d . . . . .
 H5CA H 1.097720 -0.033556 -0.336691 0.049 Uiso 1 1 calc R U . . .
 H5CB H 1.108059 0.002851 -0.216481 0.049 Uiso 1 1 calc R U . . .
 H5CC H 1.119449 0.075751 -0.309296 0.049 Uiso 1 1 calc R U . . .
 C6CA C 0.41213(12) 0.04136(11) -0.22823(12) 0.0288(3) Uani 1 1 d . . . . .
 H6CA H 0.467952 0.089611 -0.206389 0.043 Uiso 1 1 calc R U . . .
 H6CB H 0.402131 0.005165 -0.165518 0.043 Uiso 1 1 calc R U . . .
 H6CC H 0.343514 0.071783 -0.260836 0.043 Uiso 1 1 calc R U . . .
 C7CA C 0.64844(14) -0.25301(12) 0.07083(14) 0.0374(4) Uani 1 1 d . . . . .
 H7CA H 0.723289 -0.229591 0.083630 0.056 Uiso 1 1 calc R U . . .
 H7CB H 0.645557 -0.315999 0.038798 0.056 Uiso 1 1 calc R U . . .
 H7CC H 0.623504 -0.256361 0.138743 0.056 Uiso 1 1 calc R U . . .

loop_
  _atom_site_aniso_label
  _atom_site_aniso_U_11
  _atom_site_aniso_U_22
  _atom_site_aniso_U_33
  _atom_site_aniso_U_23
  _atom_site_aniso_U_13
  _atom_site_aniso_U_12
 O9A 0.0248(5) 0.0154(4) 0.0147(4) -0.0002(3) 0.0005(4) -0.0075(4)
 O0AA 0.0212(5) 0.0100(4) 0.0170(4) 0.0034(3) 0.0017(3) -0.0017(3)
 O1AA 0.0248(5) 0.0093(4) 0.0224(5) -0.0009(3) 0.0027(4) 0.0001(3)
 O1 0.0167(4) 0.0115(4) 0.0200(4) 0.0009(3) 0.0049(3) 0.0022(3)
 C2AA 0.0138(6) 0.0094(5) 0.0163(6) -0.0001(4) 0.0032(4) -0.0004(4)
 C3AA 0.0112(5) 0.0107(5) 0.0188(6) 0.0006(4) 0.0008(4) 0.0003(4)
 C4AA 0.0153(6) 0.0112(5) 0.0185(6) 0.0000(4) 0.0009(5) -0.0028(4)
 C5AA 0.0160(6) 0.0133(6) 0.0184(6) 0.0007(5) -0.0007(5) 0.0000(5)
 C6AA 0.0236(7) 0.0206(6) 0.0208(6) -0.0011(5) 0.0097(5) -0.0026(5)
 C7AA 0.0134(6) 0.0138(6) 0.0145(5) 0.0003(4) 0.0023(4) 0.0001(4)
 C8AA 0.0166(6) 0.0211(6) 0.0213(6) 0.0053(5) 0.0031(5) 0.0009(5)
 C9AA 0.0199(6) 0.0127(6) 0.0194(6) -0.0010(5) 0.0010(5) -0.0053(5)
 C0BA 0.0174(6) 0.0131(6) 0.0174(6) 0.0033(4) 0.0011(5) -0.0016(5)
 C1BA 0.0145(5) 0.0106(5) 0.0150(5) 0.0012(4) 0.0029(4) 0.0001(4)
 C2BA 0.0153(6) 0.0104(5) 0.0146(5) -0.0003(4) 0.0019(4) -0.0004(4)
 C3BA 0.0133(5) 0.0122(6) 0.0166(6) 0.0027(4) 0.0012(4) -0.0005(4)
 C4BA 0.0259(7) 0.0207(6) 0.0226(6) -0.0033(5) 0.0092(5) 0.0044(5)
 C5BA 0.0154(6) 0.0157(6) 0.0194(6) 0.0003(5) 0.0052(5) -0.0010(5)
 C6BA 0.0142(6) 0.0167(6) 0.0232(6) -0.0007(5) 0.0022(5) -0.0007(5)
 C7BA 0.0180(6) 0.0138(6) 0.0174(6) -0.0004(5) -0.0019(5) 0.0003(5)
 C8BA 0.0200(7) 0.0221(7) 0.0236(6) 0.0007(5) 0.0087(5) 0.0036(5)
 C9BA 0.0232(7) 0.0161(6) 0.0168(6) -0.0027(5) 0.0048(5) -0.0010(5)
 C0CA 0.0242(7) 0.0213(7) 0.0231(7) -0.0002(5) -0.0046(5) -0.0032(5)
 C1CA 0.0171(6) 0.0212(7) 0.0201(6) 0.0041(5) -0.0032(5) 0.0002(5)
 C2CA 0.0270(7) 0.0179(6) 0.0208(6) -0.0040(5) 0.0033(5) -0.0032(5)
 C3CA 0.0247(7) 0.0314(8) 0.0319(8) 0.0051(6) 0.0017(6) -0.0090(6)
 C4CA 0.0300(8) 0.0503(10) 0.0359(8) 0.0014(7) 0.0141(7) -0.0169(8)
 C5CA 0.0214(7) 0.0367(9) 0.0410(9) -0.0073(7) 0.0094(6) 0.0065(6)
 C6CA 0.0249(7) 0.0316(8) 0.0311(8) 0.0026(6) 0.0087(6) 0.0039(6)
 C7CA 0.0419(10) 0.0273(8) 0.0476(10) 0.0187(7) 0.0201(8) 0.0048(7)

_geom_special_details
;
 All esds (except the esd in the dihedral angle between two l.s. planes)
 are estimated using the full covariance matrix.  The cell esds are taken
 into account individually in the estimation of esds in distances, angles
 and torsion angles; correlations between esds in cell parameters are only
 used when they are defined by crystal symmetry.  An approximate (isotropic)
 treatment of cell esds is used for estimating esds involving l.s. planes.
;
loop_
  _geom_bond_atom_site_label_1
  _geom_bond_atom_site_label_2
  _geom_bond_distance
  _geom_bond_site_symmetry_2
  _geom_bond_publ_flag
 O9A C7AA 1.3495(14) . ?
 O9A C9AA 1.4939(15) . ?
 O0AA H0AA 0.8400 . ?
 O0AA C1BA 1.4270(14) . ?
 O1AA C3AA 1.2359(15) . ?
 O1 H1 0.8400 . ?
 O1 C2AA 1.4200(14) . ?
 C2AA C4AA 1.5369(16) . ?
 C2AA C7AA 1.5117(16) . ?
 C2AA C1BA 1.5481(16) . ?
 C3AA C2BA 1.5323(16) . ?
 C3AA C3BA 1.4537(17) . ?
 C4AA H4AA 1.0000 . ?
 C4AA C9AA 1.5436(17) . ?
 C4AA C6BA 1.5386(17) . ?
 C5AA H5AA 0.9900 . ?
 C5AA H5AB 0.9900 . ?
 C5AA C2BA 1.5694(17) . ?
 C5AA C7BA 1.5040(17) . ?
 C6AA C8AA 1.3281(18) . ?
 C6AA C4CA 1.502(2) . ?
 C6AA C7CA 1.490(2) . ?
 C7AA C3BA 1.3446(17) . ?
 C8AA H8AA 0.9500 . ?
 C8AA C0BA 1.5110(18) . ?
 C9AA C0CA 1.5193(18) . ?
 C9AA C2CA 1.5205(18) . ?
 C0BA H0BA 0.9900 . ?
 C0BA H0BB 0.9900 . ?
 C0BA C3BA 1.5088(16) . ?
 C1BA C2BA 1.5527(16) . ?
 C1BA C5BA 1.5609(17) . ?
 C2BA C9BA 1.5354(17) . ?
 C4BA H4BA 0.9500 . ?
 C4BA C8BA 1.329(2) . ?
 C4BA C9BA 1.5032(19) . ?
 C5BA H5BA 1.0000 . ?
 C5BA C6BA 1.5467(17) . ?
 C5BA C8BA 1.5083(18) . ?
 C6BA H6BA 0.9900 . ?
 C6BA H6BB 0.9900 . ?
 C7BA H7BA 0.9500 . ?
 C7BA C1CA 1.3328(19) . ?
 C8BA C5CA 1.5069(19) . ?
 C9BA H9BA 0.9900 . ?
 C9BA H9BB 0.9900 . ?
 C0CA H0CA 0.9800 . ?
 C0CA H0CB 0.9800 . ?
 C0CA H0CC 0.9800 . ?
 C1CA C3CA 1.5061(19) . ?
 C1CA C6CA 1.501(2) . ?
 C2CA H2CA 0.9800 . ?
 C2CA H2CB 0.9800 . ?
 C2CA H2CC 0.9800 . ?
 C3CA H3CA 0.9800 . ?
 C3CA H3CB 0.9800 . ?
 C3CA H3CC 0.9800 . ?
 C4CA H4CA 0.9800 . ?
 C4CA H4CB 0.9800 . ?
 C4CA H4CC 0.9800 . ?
 C5CA H5CA 0.9800 . ?
 C5CA H5CB 0.9800 . ?
 C5CA H5CC 0.9800 . ?
 C6CA H6CA 0.9800 . ?
 C6CA H6CB 0.9800 . ?
 C6CA H6CC 0.9800 . ?
 C7CA H7CA 0.9800 . ?
 C7CA H7CB 0.9800 . ?
 C7CA H7CC 0.9800 . ?

loop_
  _geom_angle_atom_site_label_1
  _geom_angle_atom_site_label_2
  _geom_angle_atom_site_label_3
  _geom_angle
  _geom_angle_site_symmetry_1
  _geom_angle_site_symmetry_3
  _geom_angle_publ_flag
 C7AA O9A C9AA 109.53(9) . . ?
 C1BA O0AA H0AA 109.5 . . ?
 C2AA O1 H1 109.5 . . ?
 O1 C2AA C4AA 115.43(10) . . ?
 O1 C2AA C7AA 106.49(9) . . ?
 O1 C2AA C1BA 113.92(10) . . ?
 C4AA C2AA C1BA 108.53(9) . . ?
 C7AA C2AA C4AA 97.91(9) . . ?
 C7AA C2AA C1BA 113.57(10) . . ?
 O1AA C3AA C2BA 119.65(11) . . ?
 O1AA C3AA C3BA 119.38(11) . . ?
 C3BA C3AA C2BA 120.95(10) . . ?
 C2AA C4AA H4AA 111.8 . . ?
 C2AA C4AA C9AA 103.38(10) . . ?
 C2AA C4AA C6BA 100.76(9) . . ?
 C9AA C4AA H4AA 111.8 . . ?
 C6BA C4AA H4AA 111.8 . . ?
 C6BA C4AA C9AA 116.48(10) . . ?
 H5AA C5AA H5AB 107.6 . . ?
 C2BA C5AA H5AA 108.7 . . ?
 C2BA C5AA H5AB 108.7 . . ?
 C7BA C5AA H5AA 108.7 . . ?
 C7BA C5AA H5AB 108.7 . . ?
 C7BA C5AA C2BA 114.39(10) . . ?
 C8AA C6AA C4CA 121.93(13) . . ?
 C8AA C6AA C7CA 123.32(13) . . ?
 C7CA C6AA C4CA 114.75(13) . . ?
 O9A C7AA C2AA 110.01(10) . . ?
 C3BA C7AA O9A 122.62(11) . . ?
 C3BA C7AA C2AA 127.14(11) . . ?
 C6AA C8AA H8AA 116.6 . . ?
 C6AA C8AA C0BA 126.77(12) . . ?
 C0BA C8AA H8AA 116.6 . . ?
 O9A C9AA C4AA 102.62(9) . . ?
 O9A C9AA C0CA 106.29(10) . . ?
 O9A C9AA C2CA 107.53(10) . . ?
 C0CA C9AA C4AA 115.21(11) . . ?
 C0CA C9AA C2CA 110.49(11) . . ?
 C2CA C9AA C4AA 113.81(10) . . ?
 C8AA C0BA H0BA 109.4 . . ?
 C8AA C0BA H0BB 109.4 . . ?
 H0BA C0BA H0BB 108.0 . . ?
 C3BA C0BA C8AA 111.10(10) . . ?
 C3BA C0BA H0BA 109.4 . . ?
 C3BA C0BA H0BB 109.4 . . ?
 O0AA C1BA C2AA 111.18(9) . . ?
 O0AA C1BA C2BA 104.17(9) . . ?
 O0AA C1BA C5BA 109.92(9) . . ?
 C2AA C1BA C2BA 112.57(9) . . ?
 C2AA C1BA C5BA 103.34(9) . . ?
 C2BA C1BA C5BA 115.82(10) . . ?
 C3AA C2BA C5AA 104.89(9) . . ?
 C3AA C2BA C1BA 113.55(9) . . ?
 C3AA C2BA C9BA 109.86(10) . . ?
 C1BA C2BA C5AA 109.38(9) . . ?
 C9BA C2BA C5AA 110.52(10) . . ?
 C9BA C2BA C1BA 108.60(10) . . ?
 C3AA C3BA C0BA 118.73(10) . . ?
 C7AA C3BA C3AA 117.20(11) . . ?
 C7AA C3BA C0BA 123.48(11) . . ?
 C8BA C4BA H4BA 118.3 . . ?
 C8BA C4BA C9BA 123.45(12) . . ?
 C9BA C4BA H4BA 118.3 . . ?
 C1BA C5BA H5BA 105.8 . . ?
 C6BA C5BA C1BA 106.67(10) . . ?
 C6BA C5BA H5BA 105.8 . . ?
 C8BA C5BA C1BA 115.92(10) . . ?
 C8BA C5BA H5BA 105.8 . . ?
 C8BA C5BA C6BA 115.86(11) . . ?
 C4AA C6BA C5BA 104.72(10) . . ?
 C4AA C6BA H6BA 110.8 . . ?
 C4AA C6BA H6BB 110.8 . . ?
 C5BA C6BA H6BA 110.8 . . ?
 C5BA C6BA H6BB 110.8 . . ?
 H6BA C6BA H6BB 108.9 . . ?
 C5AA C7BA H7BA 116.4 . . ?
 C1CA C7BA C5AA 127.14(12) . . ?
 C1CA C7BA H7BA 116.4 . . ?
 C4BA C8BA C5BA 121.12(12) . . ?
 C4BA C8BA C5CA 122.53(13) . . ?
 C5CA C8BA C5BA 116.23(12) . . ?
 C2BA C9BA H9BA 109.2 . . ?
 C2BA C9BA H9BB 109.2 . . ?
 C4BA C9BA C2BA 112.11(10) . . ?
 C4BA C9BA H9BA 109.2 . . ?
 C4BA C9BA H9BB 109.2 . . ?
 H9BA C9BA H9BB 107.9 . . ?
 C9AA C0CA H0CA 109.5 . . ?
 C9AA C0CA H0CB 109.5 . . ?
 C9AA C0CA H0CC 109.5 . . ?
 H0CA C0CA H0CB 109.5 . . ?
 H0CA C0CA H0CC 109.5 . . ?
 H0CB C0CA H0CC 109.5 . . ?
 C7BA C1CA C3CA 120.57(13) . . ?
 C7BA C1CA C6CA 125.36(13) . . ?
 C6CA C1CA C3CA 114.07(12) . . ?
 C9AA C2CA H2CA 109.5 . . ?
 C9AA C2CA H2CB 109.5 . . ?
 C9AA C2CA H2CC 109.5 . . ?
 H2CA C2CA H2CB 109.5 . . ?
 H2CA C2CA H2CC 109.5 . . ?
 H2CB C2CA H2CC 109.5 . . ?
 C1CA C3CA H3CA 109.5 . . ?
 C1CA C3CA H3CB 109.5 . . ?
 C1CA C3CA H3CC 109.5 . . ?
 H3CA C3CA H3CB 109.5 . . ?
 H3CA C3CA H3CC 109.5 . . ?
 H3CB C3CA H3CC 109.5 . . ?
 C6AA C4CA H4CA 109.5 . . ?
 C6AA C4CA H4CB 109.5 . . ?
 C6AA C4CA H4CC 109.5 . . ?
 H4CA C4CA H4CB 109.5 . . ?
 H4CA C4CA H4CC 109.5 . . ?
 H4CB C4CA H4CC 109.5 . . ?
 C8BA C5CA H5CA 109.5 . . ?
 C8BA C5CA H5CB 109.5 . . ?
 C8BA C5CA H5CC 109.5 . . ?
 H5CA C5CA H5CB 109.5 . . ?
 H5CA C5CA H5CC 109.5 . . ?
 H5CB C5CA H5CC 109.5 . . ?
 C1CA C6CA H6CA 109.5 . . ?
 C1CA C6CA H6CB 109.5 . . ?
 C1CA C6CA H6CC 109.5 . . ?
 H6CA C6CA H6CB 109.5 . . ?
 H6CA C6CA H6CC 109.5 . . ?
 H6CB C6CA H6CC 109.5 . . ?
 C6AA C7CA H7CA 109.5 . . ?
 C6AA C7CA H7CB 109.5 . . ?
 C6AA C7CA H7CC 109.5 . . ?
 H7CA C7CA H7CB 109.5 . . ?
 H7CA C7CA H7CC 109.5 . . ?
 H7CB C7CA H7CC 109.5 . . ?

loop_
  _geom_torsion_atom_site_label_1
  _geom_torsion_atom_site_label_2
  _geom_torsion_atom_site_label_3
  _geom_torsion_atom_site_label_4
  _geom_torsion
  _geom_torsion_site_symmetry_1
  _geom_torsion_site_symmetry_2
  _geom_torsion_site_symmetry_3
  _geom_torsion_site_symmetry_4
  _geom_torsion_publ_flag
 O9A C7AA C3BA C3AA -161.14(11) . . . . ?
 O9A C7AA C3BA C0BA 9.90(19) . . . . ?
 O0AA C1BA C2BA C3AA -162.04(9) . . . . ?
 O0AA C1BA C2BA C5AA -45.26(12) . . . . ?
 O0AA C1BA C2BA C9BA 75.43(11) . . . . ?
 O0AA C1BA C5BA C6BA 125.85(10) . . . . ?
 O0AA C1BA C5BA C8BA -103.48(12) . . . . ?
 O1AA C3AA C2BA C5AA 92.08(13) . . . . ?
 O1AA C3AA C2BA C1BA -148.54(11) . . . . ?
 O1AA C3AA C2BA C9BA -26.72(15) . . . . ?
 O1AA C3AA C3BA C7AA 164.07(12) . . . . ?
 O1AA C3AA C3BA C0BA -7.41(17) . . . . ?
 O1 C2AA C4AA C9AA 73.96(12) . . . . ?
 O1 C2AA C4AA C6BA -165.26(10) . . . . ?
 O1 C2AA C7AA O9A -82.41(11) . . . . ?
 O1 C2AA C7AA C3BA 103.10(14) . . . . ?
 O1 C2AA C1BA O0AA 30.41(13) . . . . ?
 O1 C2AA C1BA C2BA -86.04(12) . . . . ?
 O1 C2AA C1BA C5BA 148.27(10) . . . . ?
 C2AA C4AA C9AA O9A 29.02(11) . . . . ?
 C2AA C4AA C9AA C0CA 144.05(11) . . . . ?
 C2AA C4AA C9AA C2CA -86.84(12) . . . . ?
 C2AA C4AA C6BA C5BA 39.39(11) . . . . ?
 C2AA C7AA C3BA C3AA 12.72(18) . . . . ?
 C2AA C7AA C3BA C0BA -176.24(11) . . . . ?
 C2AA C1BA C2BA C3AA -41.48(13) . . . . ?
 C2AA C1BA C2BA C5AA 75.30(12) . . . . ?
 C2AA C1BA C2BA C9BA -164.01(10) . . . . ?
 C2AA C1BA C5BA C6BA 7.10(12) . . . . ?
 C2AA C1BA C5BA C8BA 137.78(11) . . . . ?
 C3AA C2BA C9BA C4BA -71.14(13) . . . . ?
 C4AA C2AA C7AA O9A 37.15(12) . . . . ?
 C4AA C2AA C7AA C3BA -137.35(13) . . . . ?
 C4AA C2AA C1BA O0AA -99.69(11) . . . . ?
 C4AA C2AA C1BA C2BA 143.86(10) . . . . ?
 C4AA C2AA C1BA C5BA 18.17(12) . . . . ?
 C5AA C2BA C9BA C4BA 173.58(10) . . . . ?
 C5AA C7BA C1CA C3CA -178.56(12) . . . . ?
 C5AA C7BA C1CA C6CA 1.6(2) . . . . ?
 C6AA C8AA C0BA C3BA 167.22(13) . . . . ?
 C7AA O9A C9AA C4AA -6.24(12) . . . . ?
 C7AA O9A C9AA C0CA -127.59(11) . . . . ?
 C7AA O9A C9AA C2CA 114.06(11) . . . . ?
 C7AA C2AA C4AA C9AA -38.58(11) . . . . ?
 C7AA C2AA C4AA C6BA 82.20(10) . . . . ?
 C7AA C2AA C1BA O0AA 152.57(10) . . . . ?
 C7AA C2AA C1BA C2BA 36.13(14) . . . . ?
 C7AA C2AA C1BA C5BA -89.56(11) . . . . ?
 C8AA C0BA C3BA C3AA -68.85(14) . . . . ?
 C8AA C0BA C3BA C7AA 120.25(13) . . . . ?
 C9AA O9A C7AA C2AA -20.11(13) . . . . ?
 C9AA O9A C7AA C3BA 154.68(12) . . . . ?
 C9AA C4AA C6BA C5BA 150.36(10) . . . . ?
 C1BA C2AA C4AA C9AA -156.77(9) . . . . ?
 C1BA C2AA C4AA C6BA -35.99(12) . . . . ?
 C1BA C2AA C7AA O9A 151.39(10) . . . . ?
 C1BA C2AA C7AA C3BA -23.10(17) . . . . ?
 C1BA C2BA C9BA C4BA 53.59(13) . . . . ?
 C1BA C5BA C6BA C4AA -29.62(12) . . . . ?
 C1BA C5BA C8BA C4BA 11.20(18) . . . . ?
 C1BA C5BA C8BA C5CA -172.72(12) . . . . ?
 C2BA C3AA C3BA C7AA -17.71(17) . . . . ?
 C2BA C3AA C3BA C0BA 170.81(10) . . . . ?
 C2BA C5AA C7BA C1CA 124.29(14) . . . . ?
 C2BA C1BA C5BA C6BA -116.46(11) . . . . ?
 C2BA C1BA C5BA C8BA 14.21(15) . . . . ?
 C3BA C3AA C2BA C5AA -86.14(13) . . . . ?
 C3BA C3AA C2BA C1BA 33.24(15) . . . . ?
 C3BA C3AA C2BA C9BA 155.06(11) . . . . ?
 C5BA C1BA C2BA C3AA 77.12(13) . . . . ?
 C5BA C1BA C2BA C5AA -166.10(10) . . . . ?
 C5BA C1BA C2BA C9BA -45.40(13) . . . . ?
 C6BA C4AA C9AA O9A -80.43(12) . . . . ?
 C6BA C4AA C9AA C0CA 34.61(15) . . . . ?
 C6BA C4AA C9AA C2CA 163.71(11) . . . . ?
 C6BA C5BA C8BA C4BA 137.36(13) . . . . ?
 C6BA C5BA C8BA C5CA -46.57(16) . . . . ?
 C7BA C5AA C2BA C3AA -45.75(13) . . . . ?
 C7BA C5AA C2BA C1BA -167.88(10) . . . . ?
 C7BA C5AA C2BA C9BA 72.61(13) . . . . ?
 C8BA C4BA C9BA C2BA -32.46(18) . . . . ?
 C8BA C5BA C6BA C4AA -160.34(10) . . . . ?
 C9BA C4BA C8BA C5BA -1.9(2) . . . . ?
 C9BA C4BA C8BA C5CA -177.72(13) . . . . ?
 C4CA C6AA C8AA C0BA 179.17(13) . . . . ?
 C7CA C6AA C8AA C0BA -0.7(2) . . . . ?

_shelx_res_file
;
TITL 2LF38 in P21/n #14
    2lf38.res
    created by SHELXL-2018/3 at 12:03:18 on 19-Aug-2021
REM reset to P21/n #14
REM 2LF38 in P21/n #14
REM 129 parameters refined using 0 restraints
REM Highest difference peak 7.774, deepest hole -2.134, 1-sigma level 0.544
CELL 0.71073 12.5645 14.1787 12.7707 90 101.429 90
ZERR 4 0.0003 0.0003 0.0003 0 0.002 0
LATT 1
SYMM 0.5-X,0.5+Y,0.5-Z
SFAC C H O
UNIT 104 144 16

L.S. 20
PLAN  4
SIZE 0.75 0.51 0.24
TEMP -123(2)
CONF
GRID
BOND $H
MORE -1
fmap 2
acta 54
MERG 2
REM <olex2.extras>
REM <HklSrc "%.\\2LF38.hkl">
REM </olex2.extras>

WGHT    0.050000    0.978100
FVAR       6.66884
O9A   3    0.818895    0.110344    0.020665    11.00000    0.02478    0.01539 =
         0.01466   -0.00023    0.00051   -0.00746
O0AA  3    0.759070    0.203080   -0.347214    11.00000    0.02124    0.01004 =
         0.01704    0.00340    0.00166   -0.00167
AFIX 147
H0AA  2    0.790386    0.254679   -0.329595    11.00000   -1.20000
AFIX   0
O1AA  3    0.726394   -0.114741   -0.244132    11.00000    0.02484    0.00932 =
         0.02245   -0.00094    0.00271    0.00014
O1    3    0.698820    0.225991   -0.154951    11.00000    0.01673    0.01149 =
         0.02004    0.00091    0.00485    0.00223
AFIX 147
H1    2    0.707382    0.276548   -0.186563    11.00000   -1.20000
AFIX   0
C2AA  1    0.788701    0.165509   -0.155926    11.00000    0.01379    0.00945 =
         0.01632   -0.00007    0.00321   -0.00036
C3AA  1    0.734276   -0.030342   -0.219626    11.00000    0.01125    0.01066 =
         0.01884    0.00059    0.00082    0.00025
C4AA  1    0.899237    0.203151   -0.097297    11.00000    0.01534    0.01119 =
         0.01846    0.00003    0.00093   -0.00282
AFIX  13
H4AA  2    0.910693    0.270248   -0.116509    11.00000   -1.20000
AFIX   0
C5AA  1    0.607982    0.072865   -0.339718    11.00000    0.01595    0.01328 =
         0.01843    0.00067   -0.00069    0.00005
AFIX  23
H5AA  2    0.589497    0.114289   -0.283517    11.00000   -1.20000
H5AB  2    0.597690    0.109902   -0.406687    11.00000   -1.20000
AFIX   0
C6AA  1    0.576944   -0.187740   -0.003205    11.00000    0.02365    0.02065 =
         0.02080   -0.00111    0.00972   -0.00260
C7AA  1    0.778387    0.084801   -0.081233    11.00000    0.01337    0.01375 =
         0.01454    0.00028    0.00234    0.00006
C8AA  1    0.613522   -0.112009   -0.046086    11.00000    0.01662    0.02112 =
         0.02134    0.00530    0.00312    0.00092
AFIX  43
H8AA  2    0.561226   -0.075473   -0.092956    11.00000   -1.20000
AFIX   0
C9AA  1    0.893387    0.192614    0.021736    11.00000    0.01994    0.01266 =
         0.01937   -0.00096    0.00104   -0.00528
C0BA  1    0.729669   -0.077915   -0.028074    11.00000    0.01738    0.01307 =
         0.01738    0.00331    0.00106   -0.00157
AFIX  23
H0BA  2    0.750672   -0.051748    0.044980    11.00000   -1.20000
H0BB  2    0.778197   -0.131800   -0.034116    11.00000   -1.20000
AFIX   0
C1BA  1    0.799776    0.133213   -0.269075    11.00000    0.01448    0.01055 =
         0.01498    0.00123    0.00287    0.00013
C2BA  1    0.730755    0.044268   -0.307046    11.00000    0.01533    0.01041 =
         0.01461   -0.00033    0.00190   -0.00044
C3BA  1    0.743640   -0.003205   -0.108401    11.00000    0.01333    0.01223 =
         0.01662    0.00268    0.00116   -0.00045
C4BA  1    0.891035   -0.016838   -0.378112    11.00000    0.02595    0.02069 =
         0.02260   -0.00334    0.00917    0.00444
AFIX  43
H4BA  2    0.917986   -0.069157   -0.411382    11.00000   -1.20000
AFIX   0
C5BA  1    0.924964    0.122248   -0.259351    11.00000    0.01542    0.01571 =
         0.01939    0.00030    0.00515   -0.00101
AFIX  13
H5BA  2    0.948470    0.177808   -0.297343    11.00000   -1.20000
AFIX   0
C6BA  1    0.976794    0.135864   -0.139971    11.00000    0.01424    0.01674 =
         0.02318   -0.00066    0.00217   -0.00071
AFIX  23
H6BA  2    0.982576    0.074879   -0.101508    11.00000   -1.20000
H6BB  2    1.050132    0.163917   -0.131811    11.00000   -1.20000
AFIX   0
C7BA  1    0.530427   -0.009066   -0.356023    11.00000    0.01800    0.01376 =
         0.01744   -0.00035   -0.00188    0.00027
AFIX  43
H7BA  2    0.542183   -0.055458   -0.406192    11.00000   -1.20000
AFIX   0
C8BA  1    0.961626    0.036371   -0.312274    11.00000    0.01999    0.02209 =
         0.02363    0.00069    0.00875    0.00359
C9BA  1    0.770809    0.001432   -0.402681    11.00000    0.02321    0.01610 =
         0.01679   -0.00266    0.00483   -0.00104
AFIX  23
H9BA  2    0.732023   -0.058607   -0.423173    11.00000   -1.20000
H9BB  2    0.753359    0.045043   -0.464238    11.00000   -1.20000
AFIX   0
C0CA  1    0.999458    0.165662    0.095282    11.00000    0.02420    0.02132 =
         0.02305   -0.00025   -0.00462   -0.00323
AFIX 137
H0CA  2    0.987333    0.157984    0.168279    11.00000   -1.50000
H0CB  2    1.053351    0.215405    0.094053    11.00000   -1.50000
H0CC  2    1.026109    0.106213    0.070952    11.00000   -1.50000
AFIX   0
C1CA  1    0.447019   -0.023728   -0.307812    11.00000    0.01706    0.02117 =
         0.02006    0.00413   -0.00324    0.00024
C2CA  1    0.841844    0.276486    0.066767    11.00000    0.02703    0.01785 =
         0.02079   -0.00395    0.00334   -0.00315
AFIX 137
H2CA  2    0.771905    0.291022    0.020277    11.00000   -1.50000
H2CB  2    0.889984    0.331284    0.070481    11.00000   -1.50000
H2CC  2    0.830422    0.261211    0.138566    11.00000   -1.50000
AFIX   0
C3CA  1    0.378257   -0.111091   -0.331349    11.00000    0.02470    0.03143 =
         0.03189    0.00509    0.00170   -0.00896
AFIX 137
H3CA  2    0.397211   -0.144262   -0.392449    11.00000   -1.50000
H3CB  2    0.301391   -0.093286   -0.348186    11.00000   -1.50000
H3CC  2    0.391426   -0.152572   -0.268728    11.00000   -1.50000
AFIX   0
C4CA  1    0.458780   -0.213913   -0.026128    11.00000    0.02996    0.05026 =
         0.03586    0.00137    0.01411   -0.01690
AFIX 137
H4CA  2    0.417874   -0.167969   -0.075704    11.00000   -1.50000
H4CB  2    0.431492   -0.213951    0.040637    11.00000   -1.50000
H4CC  2    0.449867   -0.276898   -0.058276    11.00000   -1.50000
AFIX   0
C5CA  1    1.082258    0.018820   -0.291905    11.00000    0.02140    0.03671 =
         0.04100   -0.00730    0.00937    0.00653
AFIX 137
H5CA  2    1.097720   -0.033556   -0.336691    11.00000   -1.50000
H5CB  2    1.108059    0.002851   -0.216481    11.00000   -1.50000
H5CC  2    1.119449    0.075751   -0.309296    11.00000   -1.50000
AFIX   0
C6CA  1    0.412126    0.041356   -0.228233    11.00000    0.02495    0.03161 =
         0.03114    0.00264    0.00870    0.00392
AFIX 137
H6CA  2    0.467952    0.089611   -0.206389    11.00000   -1.50000
H6CB  2    0.402131    0.005165   -0.165518    11.00000   -1.50000
H6CC  2    0.343514    0.071783   -0.260836    11.00000   -1.50000
AFIX   0
C7CA  1    0.648443   -0.253009    0.070828    11.00000    0.04194    0.02725 =
         0.04758    0.01867    0.02008    0.00476
AFIX 137
H7CA  2    0.723289   -0.229591    0.083630    11.00000   -1.50000
H7CB  2    0.645557   -0.315999    0.038798    11.00000   -1.50000
H7CC  2    0.623504   -0.256361    0.138743    11.00000   -1.50000
AFIX   0
HKLF 4


REM  2LF38 in P21/n #14
REM wR2 = 0.1137, GooF = S = 1.030, Restrained GooF = 1.030 for all data
REM R1 = 0.0454 for 4520 Fo > 4sig(Fo) and 0.0613 for all 5629 data
REM 280 parameters refined using 0 restraints

END

WGHT      0.0500      0.9781

REM Highest difference peak  0.380,  deepest hole -0.204,  1-sigma level  0.047
Q1    1   0.7644  0.0880 -0.2873  11.00000  0.05    0.38
Q2    1   0.7866  0.1466 -0.2164  11.00000  0.05    0.37
Q3    1   0.8637  0.1250 -0.2641  11.00000  0.05    0.35
Q4    1   0.5735  0.0280 -0.3390  11.00000  0.05    0.35
;
_shelx_res_checksum                72674
_shelx_hkl_file
;
   0   0   3-8.74070 203.865   6
   0   0   3 26.9096 95.3706   1
   0   0  -3 58.2408 163.415   5
   0   0  -3 63.9638 182.209   4
   0   0   3-69.7610 195.931   5
   0   0  -3-68.4566 196.186   9
   0   0   3-16.6569 147.285   9
   0   0   3-114.194 166.311   4
   0   0   3 73.9007 118.356   7
   0   0   4 11739.0 725.749   6
   0   0  -4 12244.9 699.055   4
   0   0  -4 11171.2 684.781   9
   0   0   4 11268.4 673.757   5
   0   0   4 11100.0 656.079   4
   0   0   4 11445.8 480.629   1
   0   0   4 11594.7 563.757   7
   0   0   4 12634.2 694.175   9
   0   0  -4 12797.0 709.804   5
   0   0   5 288.156 177.015   7
   0   0   5 86.8196 117.366   1
   0   0   5-139.688 179.278   9
   0   0   5-17.5336 251.225   6
   0   0   5 88.5586 160.079  10
   0   0  -5 244.640 259.153   9
   0   0  -5 13.5961 233.903   4
   0   0   5 12.1150 234.688   5
   0   0  -6 11344.3 835.762   4
   0   0   6 11199.3 831.167  11
   0   0   6 12608.0 691.902   7
   0   0   6 11695.4 835.471   5
   0   0  -6 12480.2 863.396   9
   0   0   6 11918.0 884.263   6
   0   0   6 12603.0 740.074  10
   0   0   6 11686.1 570.491   1
   0   0   7-296.958 342.246   6
   0   0   7 295.479 277.165   5
   0   0  -7 21.5690 321.791   9
   0   0   7-5.19632 144.840   7
   0   0   7 17.5834 306.392  11
   0   0   7 211.340 133.705   1
   0   0  -7 129.463 260.274   4
   0   0   8 15540.3 742.128   1
   0   0  -8 16033.4 1119.60   9
   0   0   8 15922.1 1136.59  11
   0   0   8 15753.5 1116.03   5
   0   0   8 13987.0 1119.86   6
   0   0  -8 14051.4 1034.69   4
   0   0   9-127.071 334.862  11
   0   0   9 131.531 150.207   1
   0   0  -9-25.6626 399.178   9
   0   0   9 85.0800 406.618   6
   0   0  -9-157.619 332.587   4
   0   0   9 158.565 316.858   5
   0   0  10 4213.27 693.082  11
   0   0  10 5911.44 858.669   6
   0   0 -10 5866.93 792.553   4
   0   0  10 5371.01 457.865   1
   0   0  10 6699.26 838.528   5
   0   0 -11-291.550 393.925   4
   0   0  11 287.860 467.827  11
   0   0  11-25.4182 367.505   5
   0   0  11 57.1149 505.229   6
   0   0  12 19189.9 1644.57   6
   0   0  12 20264.8 1573.24   5
   0   0 -12 19593.7 1554.02   4
   0   0  12 20042.8 1609.05  11
   0   0  13 392.522 462.285   5
   0   0 -13-374.561 480.142   4
   0   0  13-545.220 553.507  11
   0   0  13-533.328 649.812   6
   0   0  14 324.396 492.396   5
   0   0  14 246.716 516.041  11
   0   0 -14 269.377 468.536   4
   0   0  14-940.300 743.244   6
   0   0  15-153.057 452.025   5
   0   0  15-114.377 623.879   6
   0   0  15-810.489 717.821  11
   0   0 -15 78.7271 442.028   4
   0   0 -16 22007.8 1984.93   4
   0   0  16 21974.4 2068.23  11
   0   0  16 21312.2 1961.72   5
   0   0  17-717.720 573.823   5
   0   1  -2 3517.80 196.344   2
   0  -1  -2 4345.62 256.823   1
   0  -1  -2 3800.72 307.838   9
   0   1   2 4007.11 305.114   9
   0   1   2 4183.20 322.420  11
   0  -1  -2 3915.38 304.452  11
   0  -1  -2 4099.38 253.718   3
   0  -1  -2 3496.35 274.954  10
   0  -1  -2 4362.92 324.803   6
   0   1   2 4059.68 290.247  10
   0   1   3 947800. 19644.1   9
   0  -1   3 921817. 19585.2   9
   0  -1  -3 933626. 19681.0   6
   0  -1  -3 924901. 19539.9  10
   0  -1   3 910130. 19669.9   5
   0   1  -3 958000. 19704.1   5
   0   1  -3 890445. 19661.7   4
   0  -1  -3 918953. 19619.2   9
   0  -1  -3 911397. 19499.4   4
   0  -1  -3 950436. 19386.1   1
   0  -1   3 968339. 19696.0   4
   0   1   3 939715. 19388.1   1
   0   1  -3 923224. 19215.2   2
   0   1   3 910507. 19667.5   6
   0   1   3 934895. 19257.8   7
   0   1   3 956579. 19529.9   4
   0   1   3 959279. 19559.2  10
   0  -1  -3 955312. 19674.4  11
   0   1   3 892315. 19636.4  11
   0   1   3 925101. 19514.9   5
   0   1  -4 53693.5 1833.69   4
   0  -1  -4 54764.0 1813.64   9
   0  -1  -4 58414.9 1569.10   1
   0   1  -4 59712.7 1885.15   5
   0  -1  -4 57795.6 1867.63   6
   0  -1  -4 55487.6 1720.95   4
   0   1   4 55007.0 1722.82   5
   0   1   4 55703.0 1551.38   1
   0   1   4 53899.5 1809.50  11
   0  -1   4 56184.1 1854.49   5
   0   1   4 57881.3 1726.19  10
   0   1   4 58177.6 1491.94   7
   0   1  -4 55473.4 1362.95   2
   0  -1   4 58574.9 1800.19   9
   0   1   4 52791.5 1841.57   6
   0  -1   4 60368.5 1875.26   4
   0   1   4 61819.2 1859.91   9
   0   1   4 59131.2 1754.85   4
   0   1   5 20975.4 952.775  10
   0   1   5 19696.8 1079.93   6
   0   1   5 19865.1 797.631   1
   0   1   5 21251.6 1002.94   5
   0  -1  -5 20654.1 810.023   1
   0   1   5 21649.1 992.505   4
   0   1   5 19952.0 765.377   7
   0   1  -5 19827.2 1036.73   4
   0   1   5 20068.8 1053.88  11
   0  -1   5 21188.4 1078.02   5
   0  -1  -5 19954.3 1038.50   9
   0  -1  -5 18780.9 949.903   4
   0   1  -5 19622.4 607.323   2
   0  -1   5 20768.4 941.466   7
   0  -1   5 21114.4 762.957   1
   0  -1   5 22235.8 1039.99   9
   0   1   6 235095. 5807.16   5
   0  -1   6 262444. 5734.18   7
   0  -1  -6 246643. 5430.52   1
   0  -1  -6 230718. 5888.28   9
   0   1   6 244220. 5391.02   7
   0   1   6 228582. 5367.21   1
   0   1   6 225745. 5912.34  11
   0  -1   6 237861. 5964.47   5
   0   1  -6 224695. 5011.59   2
   0  -1   6 240000. 5314.86   1
   0   1   6 222188. 5970.70   6
   0   1  -6 233788. 5949.80   4
   0  -1  -6 233103. 5795.33   4
   0  -1   6 233190. 6016.98   6
   0  -1   7 1184.58 205.696   1
   0   1  -7 1393.11 122.372   2
   0  -1  -7 1554.73 450.252   9
   0  -1  -7 1843.83 387.661   4
   0  -1  -7 1853.51 169.899   2
   0   1  -7 2007.83 466.920   4
   0  -1   7 2081.72 473.575   6
   0   1   7 1830.93 264.812   7
   0   1   7 1447.38 422.942   6
   0   1   7 1769.65 368.558   5
   0   1   7 1453.85 238.563   1
   0  -1   7 1517.65 429.353   5
   0   1   7 2339.60 493.758  11
   0  -1  -8 7686.11 797.353   9
   0  -1   8 7036.85 820.462   6
   0  -1   8 7404.13 794.721   5
   0   1  -8 6258.57 750.669   4
   0  -1  -8 6730.42 320.917   2
   0   1   8 7026.35 738.906   5
   0   1   8 6110.50 477.456   1
   0   1   8 7687.92 558.080   7
   0  -1  -8 7641.63 763.734   4
   0  -1   8 7437.01 483.437   1
   0   1   8 6573.09 753.332  11
   0   1   8 6915.59 807.895   6
   0  -1  -9 17547.9 1275.03   9
   0   1   9 17435.1 1292.57  11
   0  -1  -9 20892.4 926.400   3
   0  -1   9 19914.8 1331.65  11
   0   1   9 17848.5 884.110   1
   0   1   9 17072.7 1301.47   6
   0  -1   9 16552.4 1296.82   6
   0  -1   9 16814.4 1270.97   5
   0   1  -9 15569.4 1224.87   4
   0  -1   9 17227.5 804.914   1
   0   1   9 18860.3 957.992   7
   0  -1  -9 17084.7 1222.82   4
   0   1   9 16592.2 1196.67   5
   0  -1  10 35379.5 1299.66   1
   0  -1  10 34995.5 1970.41   5
   0   1  10 38459.3 1419.19   1
   0  -1  10 35058.6 1968.68  11
   0   1  10 37047.0 2037.80  11
   0  -1  10 36122.4 2058.21   6
   0   1 -10 39824.5 2082.14   4
   0  -1 -10 36513.4 1977.07   9
   0   1  10 35500.2 1893.32   5
   0  -1 -10 37198.2 1935.20   4
   0   1  10 34826.7 2051.22   6
   0  -1 -11 8406.75 951.798   4
   0  -1 -11 6738.54 924.903   9
   0   1  11 7700.17 1020.38   6
   0   1  11 6323.72 900.499  11
   0  -1  11 8325.29 1009.20   5
   0  -1  11 7364.76 966.460  11
   0   1  11 8550.71 971.605   5
   0   1 -11 7555.26 969.901   4
   0  -1  11 7508.84 1000.65   6
   0  -1  12 4602.20 792.712  11
   0  -1  12 2800.61 700.280   6
   0   1 -12 3702.69 749.550   4
   0   1  12 3792.79 803.877   6
   0  -1 -12 5015.89 825.839   4
   0  -1  12 3867.92 811.420   5
   0   1  12 4006.33 724.496   5
   0   1  12 3445.45 773.945  11
   0   1  13 3689.18 719.127   5
   0  -1  13 4653.87 834.441   6
   0   1 -13 1964.06 623.471   4
   0   1  13 2515.38 723.944   6
   0  -1  13 3976.34 765.683   5
   0   1  13 3438.14 748.451  11
   0  -1  13 3132.55 719.282  11
   0  -1 -13 4615.13 844.929   4
   0   1  14 5363.56 968.588  11
   0   1  14 4811.22 920.615   5
   0  -1  14 4801.40 894.064  11
   0   1 -14 4909.83 874.045   4
   0  -1 -14 3703.63 811.083   4
   0  -1  14 3962.20 884.746   6
   0   1  14 4309.56 888.528   6
   0  -1  14 3407.35 818.678   5
   0  -1  15 4941.23 971.253  11
   0  -1  15 7747.55 1208.48   6
   0   1  15 9330.36 1222.74   5
   0  -1  15 9598.98 1292.13   5
   0   1  15 10067.9 1413.36   6
   0   1  15 8028.82 1230.94  11
   0  -1 -15 8064.84 1140.87   4
   0   1 -15 9038.28 1254.74   4
   0  -1  16-931.499 705.084  11
   0   1 -16 646.066 582.551   4
   0   1  16 447.953 467.659   5
   0  -1 -16 1105.41 595.153   4
   0  -1  16 119.304 514.041   5
   0   1  16-358.526 610.581  11
   0   1  17 1089.74 645.331   5
   0  -2   2 707396. 15777.8   5
   0   2  -2 765064. 15824.8   5
   0  -2  -2 754540. 15826.6   6
   0   2   2 738393. 15674.2   3
   0   2   2 733668. 15794.2  11
   0   2   2 769527. 15781.0  10
   0  -2  -2 766397. 15715.9   1
   0  -2   2 760919. 15811.2   4
   0   2  -2 750384. 15600.8   3
   0  -2  -2 744958. 15680.8   8
   0   2   2 757833. 15491.5   4
   0  -2  -2 744460. 15763.2  10
   0   2  -2 723055. 15779.7   4
   0   2   2 702850. 15776.4   6
   0  -2   2 738802. 15597.5   2
   0  -2  -2 762740. 15697.2   3
   0  -2  -2 749211. 15631.4   2
   0   2  -2 745723. 15597.9   2
   0  -2  -2 743767. 15487.9   4
   0  -2  -2 763145. 15818.1  11
   0  -2  -3 71835.7 2067.19  11
   0  -2   3 72194.4 2070.56   4
   0  -2  -3 64048.8 1957.40  10
   0  -2  -3 68046.4 1785.05   2
   0   2   3 69562.8 1806.51   5
   0   2   3 65470.7 2021.99  11
   0   2   3 71049.7 1818.40   4
   0   2  -3 71055.9 2075.02   5
   0   2   3 63731.6 2007.34   6
   0  -2  -3 71517.0 1875.04   3
   0   2  -3 68093.3 2048.43   4
   0  -2  -3 67190.6 1795.28   4
   0  -2  -3 73845.9 2081.77   6
   0   2   3 69654.5 1881.11   1
   0  -2   3 62994.6 2006.52   5
   0  -2  -3 65180.4 1998.64   9
   0   2   3 72788.8 2003.34  10
   0   2  -3 69258.6 1745.29   2
   0  -2  -3 73418.1 1901.34   1
   0   2   4 7867.59 488.002   4
   0   2  -4 7214.81 375.732   2
   0  -2  -4 6972.18 466.911   1
   0  -2  -4 6831.50 514.624  10
   0   2   4 7148.99 610.922   6
   0  -2  -4 7290.21 413.338   2
   0  -2   4 7835.29 607.189   4
   0  -2  -4 7288.47 323.444   7
   0  -2   4 6749.04 587.936   5
   0  -2  -4 7462.06 469.462   3
   0   2   4 7130.26 586.468  11
   0  -2  -4 6612.99 481.994   4
   0  -2  -4 8825.77 641.864   9
   0   2   4 7211.70 531.813  10
   0   2  -4 7529.19 590.483   5
   0  -2  -4 8095.49 621.474   6
   0  -2  -4 8198.33 598.199  11
   0   2   4 7363.45 473.458   1
   0   2   4 7570.01 493.084   5
   0   2  -4 7388.14 620.436   4
   0   2   4 8381.12 340.530   7
   0   2   5 197894. 5216.38   6
   0  -2   5 200903. 5207.97   5
   0  -2  -5 218191. 4831.58   3
   0   2   5 192199. 5151.70  11
   0  -2  -5 197747. 4899.91   4
   0  -2  -5 201557. 5148.36   9
   0   2   5 195921. 4906.27   5
   0  -2  -5 196113. 5019.00  10
   0  -2  -5 211260. 4824.52   1
   0   2   5 212410. 4966.23   4
   0   2   5 210741. 4533.76   7
   0   2   5 196686. 4781.08   1
   0   2  -5 197180. 5189.04   4
   0  -2   5 213238. 5114.06   9
   0   2   5 217812. 5081.36  10
   0   2  -5 203807. 4527.88   2
   0  -2  -5 198138. 4607.11   2
   0   2  -6 20077.5 1201.31   4
   0  -2  -6 23735.7 965.313   3
   0   2   6 21210.2 1204.15  11
   0   2   6 20626.9 1226.01   6
   0   2   6 20019.2 1052.43   5
   0  -2  -6 20465.3 1161.59   9
   0  -2  -6 21626.3 939.871   1
   0   2  -6 21319.4 724.536   2
   0  -2  -6 20797.4 1055.30   4
   0  -2  -6 22167.8 801.295   2
   0  -2   6 21935.4 1220.31   5
   0   2   6 20960.2 930.927   1
   0   2   6 22903.1 810.344   7
   0   2   7 27712.6 1357.21   5
   0   2   7 28580.7 1160.28   1
   0  -2   7 28639.8 1083.81   1
   0  -2  -7 27671.7 1346.12   4
   0   2   7 26826.9 1467.80  11
   0  -2   7 28655.9 1517.99   5
   0  -2  -7 29629.9 1186.77   1
   0  -2  -7 28163.6 1485.65   9
   0  -2  -7 31534.8 1195.86   3
   0   2  -7 28887.6 880.364   2
   0   2   7 27438.7 1520.66   6
   0   2  -7 28921.0 1540.09   4
   0  -2  -7 30644.0 994.314   2
   0   2   7 31536.2 1063.03   7
   0   2  -8 2382.42 185.853   2
   0  -2  -8 2581.66 340.689   1
   0  -2  -8 3109.43 485.924   4
   0   2   8 1859.30 422.089   5
   0  -2   8 2012.73 283.256   1
   0  -2  -8 2937.49 263.362   2
   0  -2   8 2360.60 536.815   6
   0  -2  -8 2255.16 313.161   3
   0   2   8 2558.64 286.683   7
   0   2   8 2491.31 539.667  11
   0   2   8 2522.57 551.032   6
   0   2   8 2566.37 345.568   1
   0   2  -8 2685.01 561.721   4
   0  -2   8 2433.86 529.770   5
   0  -2  -8 2910.01 550.049   9
   0  -2   9 14900.9 1257.76   6
   0   2   9 15619.6 1284.94   6
   0  -2  -9 16981.6 1165.02   4
   0  -2   9 16177.1 1263.45   5
   0   2  -9 18338.2 1339.73   4
   0   2   9 17540.1 850.374   7
   0  -2   9 17107.0 814.145   1
   0  -2  -9 18913.6 937.125   3
   0   2   9 16254.5 1266.99  11
   0  -2  -9 16617.8 1247.71   9
   0   2   9 16487.5 910.032   1
   0   2   9 17303.4 1192.07   5
   0  -2  -9 17978.0 665.174   2
   0  -2 -10 47953.4 2321.55   9
   0  -2  10 45923.2 1530.24   1
   0   2 -10 47407.8 2364.87   4
   0   2  10 47599.1 2177.82   5
   0   2  10 45009.7 2366.63   6
   0  -2  10 44893.5 2359.91   6
   0  -2  10 44792.8 2293.51   5
   0   2  10 43593.5 2272.02  11
   0  -2 -10 48572.0 2186.63   4
   0  -2 -11 44720.2 2211.91   4
   0   2  11 45034.9 2373.21  11
   0   2  11 38710.2 2314.10   6
   0  -2 -11 42091.1 2268.24   9
   0  -2  11 43633.4 2364.57   5
   0  -2  11 40281.7 2221.52  11
   0   2 -11 43300.0 2362.77   4
   0  -2  11 39975.4 2343.01   6
   0   2  11 41568.6 2139.25   5
   0   2  12 26593.9 1765.86   5
   0   2 -12 26811.3 1921.07   4
   0  -2  12 26881.0 1962.71   6
   0   2  12 28774.6 2039.85   6
   0  -2 -12 29160.6 1925.80   9
   0   2  12 24855.0 1846.12  11
   0  -2  12 25870.3 1876.56   5
   0  -2 -12 26578.0 1749.97   4
   0  -2  12 26047.1 1843.73  11
   0  -2 -13 15682.3 1506.98   9
   0  -2  13 11730.5 1329.20   5
   0   2  13 14075.9 1338.72   5
   0   2 -13 14816.4 1486.91   4
   0   2  13 14861.3 1478.40  11
   0  -2  13 15940.7 1469.01  11
   0   2  13 15356.1 1564.72   6
   0  -2 -13 13426.6 1295.12   4
   0  -2  13 12910.7 1416.21   6
   0   2 -14 7999.84 1180.07   4
   0   2  14 7051.38 1088.84   6
   0  -2  14 7307.43 1113.70  11
   0  -2 -14 8898.83 1142.03   4
   0  -2  14 7167.97 1148.36   6
   0  -2  14 5609.46 972.783   5
   0   2  14 6638.50 1107.42  11
   0   2  14 8577.05 1134.93   5
   0   2 -15 2711.14 855.063   4
   0   2  15 2400.41 728.710   5
   0   2  15 2025.13 809.120  11
   0   2  15 3649.93 925.627   6
   0  -2  15 2755.88 855.067   5
   0  -2  15 1598.77 648.361  11
   0  -2 -15 3687.05 797.008   4
   0  -2  15 1086.78 586.726   6
   0  -2  16 2182.36 711.394   5
   0   2 -16 3144.15 874.956   4
   0   2  16 2428.93 701.266   5
   0   2  16 2303.85 807.115  11
   0  -2 -16 1089.78 621.106   4
   0  -2  16 1771.38 666.388  11
   0  -3   0-80.0549 157.049   3
   0   3   0 54.5564 107.662   5
   0   3   0 318.413 193.135   3
   0   3   0 180.612 169.617   8
   0   3   0-151.562 167.628   2
   0   3   0 17.3039 107.471   4
   0  -3   0 18.3622 141.230   8
   0  -3   0 188.137 183.204   2
   0  -3   0-21.8917 104.920   4
   0  -3   0 103.153 103.985   5
   0   3   1 781566. 17605.2   3
   0   3  -1 834269. 17563.2   5
   0   3   1 836325. 17540.3   8
   0   3  -1 854509. 17627.3   2
   0  -3   1 852645. 17618.6   3
   0  -3  -1 864056. 17691.0  11
   0   3   1 849925. 17647.0   2
   0   3  -1 824169. 17599.3   3
   0   3  -1 826872. 17629.9   8
   0  -3  -1 832673. 17266.8   5
   0   3  -1 822670. 17539.9   4
   0  -3  -1 852596. 17673.0   6
   0  -3   1 815642. 17603.6   2
   0  -3  -1 855839. 17661.0   3
   0  -3  -1 820769. 17619.8   2
   0  -3   1 846196. 17557.7   4
   0  -3  -1 843749. 17548.0   8
   0   3   1 854220. 17273.1   5
   0  -3   1 861107. 17654.5   8
   0  -3   1 826457. 17541.6   5
   0  -3  -1 840327. 17272.5   4
   0   3   1 782247. 17622.7  11
   0   3   2 16844.4 548.374   4
   0  -3  -2 15339.9 777.652  10
   0  -3  -2 18158.6 750.424   8
   0  -3   2 16238.3 790.979   5
   0   3  -2 16903.4 716.772   2
   0   3   2 17460.3 775.627   3
   0  -3   2 18407.4 750.532   2
   0  -3  -2 16237.6 739.403   2
   0  -3   2 17784.6 734.111   3
   0   3  -2 17279.4 784.198   5
   0   3   2 17208.9 815.685  11
   0   3   2 15111.0 783.312   6
   0  -3  -2 17424.5 778.333   1
   0   3   2 15875.4 726.769   8
   0   3   2 17114.0 542.013   5
   0   3  -2 16597.0 722.031   3
   0  -3   2 17787.4 795.922   4
   0  -3  -2 17716.7 832.959   6
   0  -3  -2 17925.1 825.695  11
   0   3   2 17300.7 797.332  10
   0  -3  -2 16236.3 539.699   4
   0   3  -2 15809.9 769.996   4
   0  -3  -2 17117.3 756.514   3
   0  -3  -3 21392.2 981.441   6
   0  -3  -3 21580.3 888.984   8
   0   3  -3 19099.0 779.764   2
   0   3   3 19734.9 918.488  10
   0   3   3 18964.3 856.266   3
   0  -3  -3 19934.0 700.648   4
   0  -3   3 18012.9 776.951   2
   0   3  -3 19111.7 792.232   3
   0   3  -3 20297.6 968.444   4
   0  -3  -3 19420.2 918.351  10
   0  -3   3 18318.7 924.286   5
   0   3   3 19232.1 952.346   6
   0  -3  -3 19986.6 585.484   7
   0  -3  -3 19245.9 816.048   2
   0   3  -3 20623.2 963.366   5
   0   3   3 18449.1 942.518  11
   0  -3  -3 20347.8 960.325  11
   0  -3   3 20167.4 954.053   4
   0   3   3 20278.4 702.065   4
   0  -3  -3 20730.5 891.863   1
   0  -3  -3 21404.7 886.316   3
   0   3   4 8680.61 490.782   4
   0  -3  -4 8426.97 559.936   3
   0   3   4 8169.84 482.778   5
   0   3  -4 8597.46 677.322   4
   0  -3   4 8808.07 684.919   5
   0  -3  -4 8417.56 572.558   1
   0   3   4 8374.63 604.074  10
   0  -3  -4 7967.30 515.308   2
   0  -3  -4 7729.09 312.180   7
   0  -3  -4 7884.95 480.650   4
   0   3  -4 8499.36 499.499   3
   0   3   4 7266.03 637.130   6
   0  -3  -4 8058.22 570.677   8
   0   3   4 7874.89 651.317  11
   0   3  -4 7803.11 465.212   2
   0  -3  -4 7631.46 596.802  10
   0  -3  -4 7239.17 624.390   9
   0  -3  -5 7811.82 497.421   2
   0  -3  -5 8001.29 562.282   1
   0   3  -5 7263.22 448.727   2
   0   3  -5 5952.61 661.901   4
   0  -3   5 6378.08 671.546   5
   0  -3  -5 6509.36 639.568   9
   0   3   5 7484.50 534.284   5
   0  -3  -5 7458.38 522.393   4
   0   3  -5 7156.04 478.950   3
   0  -3  -5 6862.20 600.074  10
   0  -3  -5 7712.78 541.894   3
   0   3   5 7056.17 671.908  11
   0  -3  -5 6903.77 317.907   7
   0   3   5 8319.01 540.379   4
   0   3   5 7322.81 320.275   7
   0   3   5 6551.48 642.631   6
   0  -3  -6 84339.3 2413.46   1
   0  -3  -6 76797.7 2366.62   4
   0   3   6 79279.1 1924.06   7
   0   3  -6 77851.8 2756.45   4
   0  -3  -6 83908.5 2382.06   3
   0  -3  -6 78016.3 2674.55   9
   0  -3   6 76298.3 2730.45   5
   0  -3  -6 76394.1 2169.84   2
   0   3   6 78175.6 2390.51   5
   0  -3  -6 76444.0 2561.25  10
   0   3   6 76482.3 2698.99  11
   0   3  -6 79834.8 2094.73   2
   0   3   6 74414.4 2676.34   6
   0   3   6 83055.2 2419.16   4
   0  -3  -7 59182.3 1972.39   1
   0   3  -7 55913.1 2346.69   4
   0  -3  -7 62065.4 1973.81   3
   0   3   7 60242.6 1577.41   7
   0  -3  -7 58296.0 1757.35   2
   0   3   7 55223.6 2343.98   6
   0   3  -7 58817.2 1641.44   2
   0   3   7 54182.6 2286.63  11
   0   3   7 59846.2 2092.68   5
   0  -3  -7 56006.7 2043.24   4
   0  -3   7 54872.0 2330.77   5
   0  -3  -7 56898.1 2298.99   9
   0  -3  -8 40.5654 376.281   9
   0  -3   8 623.897 363.793   5
   0   3  -8 543.337 422.936   4
   0  -3  -8 919.457 210.691   2
   0   3   8 842.965 437.905  11
   0   3  -8 697.399 145.654   2
   0   3   8 414.333 262.750   5
   0  -3  -8 190.352 262.179   4
   0   3   8 690.855 377.446   6
   0   3   8 922.728 170.772   7
   0  -3   9-330.795 462.488   5
   0   3   9 129.438 377.861   6
   0  -3   9 37.7415 151.330   1
   0   3   9-238.443 355.006  11
   0  -3  -9 52.0051 140.610   2
   0  -3   9 468.993 390.895   6
   0   3   9 230.346 344.680   5
   0  -3  -9 24.7289 306.461   4
   0   3  -9 408.761 439.240   4
   0   3   9-77.5150 124.790   7
   0  -3  -9 506.485 357.275   9
   0   3 -10 13255.5 726.339   3
   0   3  10 9969.68 933.465   5
   0  -3 -10 13462.0 1081.34   4
   0  -3  10 11351.6 1182.18   6
   0   3  10 11131.7 1163.44   6
   0  -3 -10 12594.9 1181.02   9
   0  -3  10 11651.3 1173.32   5
   0  -3  10 12992.5 739.405   1
   0   3  10 12288.6 1162.32  11
   0   3 -10 13154.5 1242.19   4
   0   3  11 22860.7 1713.36  11
   0  -3 -11 22559.0 1502.69   4
   0   3  11 25413.1 1583.02   5
   0  -3  11 23320.2 1719.43   5
   0  -3 -11 24991.6 1723.27   9
   0   3  11 23182.9 1748.00   6
   0  -3  11 21895.1 1712.59   6
   0   3 -11 24490.9 1763.38   4
   0  -3 -12 1145.52 547.316   9
   0   3 -12 1305.21 475.397   4
   0   3  12 1692.32 636.676   6
   0   3  12 1270.02 493.567   5
   0  -3  12 1917.15 641.582   5
   0  -3  12 1402.91 491.209  11
   0  -3 -12 2679.66 612.112   4
   0  -3  12 917.721 474.833   6
   0   3  12 1715.90 584.509  11
   0   3  13 7389.34 965.675   5
   0  -3 -13 8603.24 1009.85   4
   0   3  13 9178.75 1274.67   6
   0  -3  13 7816.80 1064.68  11
   0  -3  13 7181.52 1108.19   6
   0  -3 -13 6998.05 1048.29   9
   0   3  13 8484.59 1128.62  11
   0  -3  13 7220.71 1131.00   5
   0   3 -13 11947.8 1342.95   4
   0  -3  14 1332.20 657.190   6
   0   3  14 1750.89 750.132   6
   0   3  14 1459.89 528.615   5
   0  -3  14 4181.59 912.971  11
   0   3 -14 3160.35 819.462   4
   0  -3 -14 2522.39 610.750   4
   0  -3  14 3134.94 826.584   5
   0   3  14 4082.16 920.008  11
   0  -3 -14 3151.21 811.718   9
   0   3  15 3329.21 800.145  11
   0  -3  15 1677.11 735.992   6
   0  -3  15 3970.03 920.500  11
   0  -3 -15 2670.66 665.744   4
   0   3 -15 2262.98 854.594   4
   0   3  15 2018.58 740.803   6
   0  -3  15 3835.77 952.965   5
   0   3  15 3510.20 795.194   5
   0  -3  16 4115.64 1015.17   5
   0  -3  16 3937.99 864.891  11
   0  -4   0 103530. 2502.14   4
   0  -4   0 99066.1 2743.20   2
   0   4   0 103904. 2700.74   8
   0   4   0 105292. 2507.84   5
   0   4   0 98333.8 2722.20   3
   0   4   0 99884.5 2472.51   4
   0  -4   0 100604. 2484.20   5
   0   4   0 104356. 2761.22   2
   0  -4   0 106444. 2782.88   3
   0  -4   0 106937. 2699.89   8
   0   4   1 23166.7 706.109   5
   0  -4   1 22586.3 979.893   2
   0  -4   1 23700.0 983.273   8
   0  -4  -1 22892.8 910.873   8
   0   4   1 23083.1 975.691   2
   0  -4  -1 22397.9 698.248   5
   0   4   1 20310.1 953.866   3
   0  -4  -1 22953.6 982.540   3
   0   4  -1 22275.5 958.402   2
   0  -4   1 24144.6 979.810   3
   0   4  -1 23195.6 895.783   5
   0  -4  -1 20972.7 953.237   2
   0  -4  -1 25106.5 1021.67  11
   0   4   1 22736.1 914.735   8
   0  -4  -1 21650.6 697.660   4
   0   4  -1 20405.7 930.876   3
   0   4  -1 21476.8 870.076   4
   0  -4   1 23934.5 902.148   4
   0  -4  -1 22453.2 976.394   6
   0   4  -1 22140.7 968.924   8
   0  -4   1 21970.0 869.399   5
   0   4  -2-20.2955 251.296   8
   0   4   2 31.4003 201.101   8
   0   4   2 357.869 277.347  11
   0  -4   2 339.885 205.710   3
   0   4  -2-50.9894 212.074   4
   0  -4  -2 303.754 195.820   8
   0  -4  -2 317.858 182.013   3
   0  -4   2 168.580 225.009   5
   0  -4  -2 214.797 94.2030   5
   0  -4  -2 402.254 218.247   6
   0   4   2 167.252 79.8137   5
   0  -4  -2 234.630 202.969   2
   0   4  -2 147.541 213.684   3
   0   4   2 191.658 239.470   6
   0  -4  -2 505.543 226.064  11
   0  -4  -2 247.563 97.3885   4
   0   4  -2 399.677 180.746   2
   0  -4   2 168.061 162.435   4
   0   4   2 124.181 207.951   3
   0   4  -2 360.038 203.049   5
   0  -4  -2-114.659 230.707  10
   0  -4   2 15.2826 217.859   2
   0   4   3 40046.2 1439.80   8
   0  -4  -3 42799.0 1480.19   2
   0   4  -3 42211.4 1425.10   3
   0  -4  -3 46269.0 1580.02   1
   0   4   3 42465.4 1175.14   5
   0   4  -3 43551.7 1441.58   2
   0   4   3 40690.3 1589.18  11
   0   4   3 42062.1 1172.99   4
   0   4  -3 41084.8 1557.70   4
   0  -4   3 42081.8 1441.27   2
   0   4   3 38681.9 1551.01   6
   0  -4  -3 43146.5 1514.51   3
   0   4  -3 44808.1 1603.82   5
   0  -4  -3 45014.7 1491.34   8
   0  -4  -3 40715.9 1559.41  10
   0  -4  -3 40435.0 1159.82   4
   0   4   3 40088.5 1479.04   3
   0  -4   3 43937.5 1584.03   4
   0  -4   3 39970.7 1549.39   5
   0   4  -4 328637. 7999.82   4
   0   4   4 352413. 7443.16   4
   0   4  -4 334480. 7630.41   3
   0  -4  -4 335860. 7697.94   2
   0  -4  -4 314608. 7905.34  10
   0  -4  -4 361059. 7842.19   8
   0  -4  -4 364376. 7859.88   3
   0  -4  -4 324891. 7420.26   4
   0   4  -4 347017. 7648.51   2
   0  -4  -4 363619. 7910.56   1
   0   4   4 325229. 8002.59   6
   0  -4  -4 332350. 7188.18   7
   0  -4   4 318074. 7984.87   5
   0   4   4 357802. 7446.01   5
   0  -4   4 341743. 7647.00   2
   0   4   4 325411. 8000.33  11
   0  -4  -5 47626.1 1520.75   4
   0   4   5 45340.1 1896.71   6
   0   4  -5 46625.2 1569.12   3
   0   4   5 46761.8 1922.33  11
   0  -4  -5 45867.0 1175.91   7
   0   4  -5 47898.5 1950.75   4
   0   4   5 47371.7 1521.35   5
   0   4   5 50099.4 1538.79   4
   0  -4   5 45555.6 1910.45   5
   0   4  -5 49920.1 1566.44   2
   0  -4  -5 49463.7 1644.84   2
   0  -4  -5 47148.5 1825.74  10
   0  -4  -5 46398.1 1884.52   9
   0   4  -6 11113.0 665.569   3
   0   4   6 10026.7 880.001  11
   0  -4   6 9864.77 893.406   5
   0   4  -6 11073.2 627.714   2
   0  -4  -6 11327.0 917.053   9
   0   4   6 10381.5 890.530   6
   0  -4  -6 9996.38 803.122  10
   0  -4  -6 9367.07 641.028   4
   0   4   6 11532.8 688.859   4
   0   4   6 11380.6 694.738   5
   0   4  -6 10453.0 920.398   4
   0  -4  -6 11485.8 702.996   2
   0  -4  -7 233.874 264.312  10
   0  -4  -7 169.501 197.951   2
   0  -4   7 588.554 388.105   5
   0  -4  -7 287.848 378.840   9
   0   4   7 213.944 183.173   5
   0  -4  -7 421.628 219.526   4
   0   4   7 136.075 296.175  11
   0   4  -7-71.2841 349.950   4
   0   4  -7 251.361 147.245   2
   0   4   7-337.534 382.040   6
   0   4  -7 269.625 186.549   3
   0  -4  -8 32310.1 1266.91   2
   0  -4  -8 33594.0 1512.45   4
   0   4   8 31074.5 1461.47   5
   0   4  -8 28592.2 1725.38   4
   0  -4  -8 31874.3 1762.38   9
   0  -4   8 30925.2 1790.20   5
   0   4   8 30576.5 1752.80  11
   0   4   8 29058.2 1721.04   6
   0   4  -8 33137.1 1163.59   2
   0   4  -8 31271.3 1249.83   3
   0   4   9 32262.8 967.346   7
   0  -4  -9 34249.8 1294.50   2
   0   4   9 32110.3 1903.04   6
   0  -4   9 31857.7 1892.77   5
   0  -4  -9 30472.8 1825.10   9
   0   4   9 30620.2 1838.19  11
   0   4   9 32924.0 1593.99   5
   0  -4  -9 32053.8 1579.28   4
   0   4  -9 33008.3 1920.76   4
   0   4  -9 31707.6 1281.69   3
   0  -4 -10 41882.7 1941.67   4
   0   4 -10 43786.5 2334.03   4
   0   4 -10 41154.0 1491.35   3
   0   4  10 40101.7 2222.95  11
   0  -4  10 39648.7 1525.33   1
   0   4  10 41813.7 1939.96   5
   0   4  10 37140.5 2200.18   6
   0  -4  10 43617.5 2331.98   5
   0  -4 -10 36979.1 2131.34   9
   0   4 -11 10759.6 1230.61   4
   0  -4 -11 10174.2 1176.22   9
   0  -4  11 11346.0 1253.97   6
   0   4  11 11894.2 1245.18   6
   0  -4  11 13141.7 1323.06   5
   0   4  11 10416.4 1170.42  11
   0  -4 -11 11700.5 1042.81   4
   0   4  11 12157.3 1073.56   5
   0   4  12 10182.1 1028.62   5
   0   4 -12 9837.96 1221.21   4
   0  -4 -12 11207.4 1071.18   4
   0  -4  12 9204.64 1181.93   5
   0  -4  12 11183.3 1266.69   6
   0  -4 -12 12182.9 1264.00   9
   0   4  12 10515.8 1274.99   6
   0   4  12 9741.31 1186.36  11
   0  -4 -13 3928.72 712.819   4
   0   4 -13 4480.05 947.545   4
   0  -4  13 3168.63 787.600   5
   0  -4  13 3388.46 769.636  11
   0  -4  13 2444.54 781.668   6
   0   4  13 2600.03 601.556   5
   0   4  13 1971.47 653.272  11
   0   4  13 2781.40 765.733   6
   0  -4 -13 3092.09 730.370   9
   0   4  14 4804.39 1089.08   6
   0  -4  14 4010.11 908.308   5
   0  -4  14 4153.63 882.815  11
   0  -4  14 5260.09 1003.94   6
   0   4  14 5093.44 866.856   5
   0  -4 -14 4588.61 977.261   9
   0   4 -14 5284.58 1073.32   4
   0   4  14 4505.11 987.585  11
   0  -4  15 966.658 652.301   6
   0  -4  15 857.819 515.839  11
   0   4  15-163.034 585.897   6
   0  -4 -15 433.171 594.478   9
   0   4 -15 1692.42 774.509   4
   0   4  15-465.979 654.745  11
   0  -4  15 1819.89 779.611   5
   0  -4  16 1613.36 804.125  11
   0  -5   0 109.447 137.428   4
   0   5   0-56.0880 229.484   3
   0   5   0-346.128 217.866   2
   0  -5   0 327.407 211.924   3
   0   5   0 1.09399 150.793   4
   0  -5   0 83.6463 146.426   5
   0  -5   0-1.74724 156.474   8
   0  -5   0-62.4856 264.668   2
   0   5   0 170.573 123.627   5
   0   5   0 95.6030 235.284   8
   0  -5  -1 48137.5 1680.01  11
   0  -5   1 43732.9 1613.46   2
   0   5   1 45591.3 1559.28   8
   0  -5   1 43182.0 1467.88   5
   0  -5  -1 48508.3 1585.42   8
   0   5   1 43656.4 1633.56   3
   0  -5  -1 46713.3 1289.46   4
   0  -5   1 49748.7 1526.08   4
   0   5  -1 46273.6 1493.04   4
   0  -5  -1 44588.8 1268.35   5
   0   5  -1 44100.7 1619.57   3
   0  -5  -1 42889.1 1620.55   2
   0  -5   1 50428.3 1657.36   8
   0   5  -1 48166.7 1519.68   5
   0   5  -1 43089.3 1605.96   8
   0   5   1 47636.1 1293.63   5
   0   5  -1 45293.6 1628.78   2
   0  -5   1 47043.0 1642.89   3
   0   5   2 865.091 128.518   5
   0  -5  -2 802.592 134.650   4
   0  -5   2 462.966 260.479   2
   0   5   2 754.809 305.555   3
   0   5   2 488.680 301.933  11
   0  -5  -2 998.535 141.400   5
   0  -5  -2 1116.67 297.831   2
   0  -5  -2 942.642 141.174   4
   0   5  -2 1231.99 281.638   2
   0  -5   2 1154.20 240.384   4
   0   5  -2 969.044 242.188   5
   0   5  -2 900.997 298.340   3
   0  -5   2 1151.63 268.023   3
   0   5   2 956.308 269.142   8
   0  -5  -2 804.614 234.860   8
   0  -5   2 712.761 262.778   5
   0   5  -2 1224.92 345.361   8
   0   5  -2 1042.75 295.636   4
   0  -5  -2 989.196 350.177  10
   0   5   3 65.4154 79.9978   5
   0   5   3 168.151 291.460  11
   0   5  -3 204.853 223.904   3
   0   5   3-0.61252 262.242   6
   0   5  -3 76.1169 328.300   8
   0  -5  -3-48.9579 101.544   4
   0   5   3 289.445 241.055   8
   0   5   3 417.479 235.664   3
   0  -5  -3 342.118 321.987  10
   0   5  -3 283.429 200.810   2
   0  -5  -3 248.080 234.526   2
   0  -5   3 135.016 229.439   2
   0  -5   3-81.8584 270.188   5
   0  -5  -3 147.774 201.882   8
   0   5  -3 87.7576 253.274   4
   0  -5  -4 94489.8 2984.30  10
   0  -5  -4 97513.0 2332.53   7
   0  -5  -4 91362.4 2793.00   2
   0  -5   4 91318.3 2969.79   5
   0   5  -4 94758.7 2732.97   3
   0  -5   4 97922.4 2777.77   2
   0  -5  -4 93624.8 2382.93   4
   0   5   4 97050.5 3042.16  11
   0   5   4 90084.0 2847.35   3
   0   5   4 99060.1 2411.44   5
   0   5  -4 104024. 2793.22   2
   0   5   4 95204.8 3010.18   6
   0   5   4 98347.3 2414.13   4
   0   5  -4 99180.3 3020.46   4
   0   5  -5 2576.79 335.287   2
   0   5  -5 1255.84 277.302   3
   0  -5  -5 1432.02 147.230   7
   0   5   5 1153.72 214.067   5
   0   5   5 1887.94 238.600   5
   0  -5  -5 1360.62 304.945   2
   0   5   5 884.889 362.167   6
   0   5   5 1719.09 243.750   4
   0  -5  -5 1523.65 237.933   4
   0   5  -5 1343.98 430.117   4
   0  -5  -5 399.415 295.297  10
   0  -5   5 774.004 367.573   5
   0  -5  -5 1261.63 367.078   9
   0  -5   5 1561.36 311.497   2
   0   5   5 1803.12 446.763  11
   0  -5  -6 192.088 165.486   4
   0   5  -6 423.279 228.542   3
   0   5   6 400.269 174.092   5
   0   5  -6 412.072 355.176   4
   0   5   6 452.528 300.044   6
   0  -5  -6 331.657 244.581  10
   0   5  -6 457.450 197.212   2
   0   5   6 386.243 137.169   4
   0  -5   6 114.269 358.525   5
   0  -5  -6 136.024 313.550   9
   0   5   6 685.192 188.043   5
   0   5   6 305.103 312.005  11
   0  -5  -6 449.730 79.3891   7
   0  -5  -6 180.853 192.002   2
   0  -5  -7 4276.38 466.940   4
   0   5  -7 4876.50 491.293   3
   0   5   7 5773.51 726.111   6
   0   5  -7 4936.99 458.368   2
   0   5   7 4078.31 452.610   5
   0  -5  -7 4097.93 625.290   9
   0  -5  -7 4985.09 502.567   2
   0   5  -7 4765.29 701.279   4
   0   5   7 4273.37 651.526  11
   0  -5  -7 4740.35 617.541  10
   0  -5   7 4549.47 681.538   5
   0   5   8 27263.2 1304.87   5
   0   5  -8 27147.0 1136.21   2
   0   5  -8 25484.7 1654.15   4
   0   5   8 24283.0 1594.23  11
   0   5  -8 26023.8 1174.22   3
   0  -5  -8 24898.3 1592.95   9
   0  -5  -8 27014.9 1540.02  10
   0   5   8 27759.1 1708.57   6
   0  -5  -8 26736.1 1283.07   4
   0  -5   8 25016.6 1635.06   5
   0  -5  -8 26855.4 1237.87   2
   0   5   9 12562.6 1195.28   6
   0  -5  -9 13578.8 840.602   2
   0   5   9 13418.0 974.845   5
   0   5  -9 13655.9 1240.23   4
   0   5  -9 13154.3 809.170   3
   0  -5   9 12641.0 1213.80   5
   0  -5  -9 12364.6 1180.50   9
   0  -5  -9 14423.2 986.693   4
   0   5   9 12196.0 1168.77  11
   0  -5 -10 3397.71 585.243   4
   0   5 -10 2517.09 366.700   3
   0  -5  10 3404.54 756.440   5
   0   5 -10 2821.53 681.988   4
   0   5  10 3411.04 557.841   5
   0  -5 -10 3543.66 709.535   9
   0   5  10 2684.83 724.027  11
   0   5  10 2972.06 641.208   6
   0   5  11 8856.69 1065.64  11
   0  -5  11 6718.44 1017.48   5
   0  -5 -11 6881.17 1014.74   9
   0   5 -11 7052.20 1032.46   4
   0   5  11 6235.79 939.415   6
   0   5  11 6674.05 773.076   5
   0  -5 -11 7825.94 845.712   4
   0   5  12 2381.56 766.601  11
   0   5  12 897.147 516.770   6
   0   5 -12 2018.77 666.644   4
   0  -5  12 2156.42 666.789   5
   0  -5 -12 1542.17 444.092   4
   0  -5  12 1801.77 638.308   6
   0  -5 -12 2250.57 697.721   9
   0   5  12 1689.22 494.271   5
   0   5  13 7578.29 1101.97  11
   0  -5  13 6354.37 1054.34   5
   0  -5 -13 7336.27 1095.81   9
   0   5  13 5512.75 797.376   5
   0  -5  13 4232.84 910.955   6
   0   5  13 5193.66 988.380   6
   0   5 -13 6611.46 1079.57   4
   0  -5  14 6555.87 1175.44   5
   0  -5  14 6393.31 1138.65   6
   0   5 -14 6546.30 1154.03   4
   0  -5  14 5952.37 1016.76  11
   0   5  14 4851.49 1008.16  11
   0   5  14 6532.69 1156.47   6
   0  -5 -14 5322.00 1057.03   9
   0  -5 -15 14704.0 1693.06   9
   0   5  15 15789.7 1753.50  11
   0   5  15 17036.6 1830.52   6
   0   5 -15 14504.7 1720.19   4
   0  -5  15 14620.3 1735.59   5
   0  -5  15 18555.7 1908.32   6
   0  -5  15 15660.3 1639.41  11
   0  -5 -16 1922.59 814.665   9
   0   6   0 13150.6 862.409   3
   0   6   0 13173.9 656.359   5
   0  -6   0 13734.2 878.257   2
   0   6   0 12023.6 788.664   8
   0  -6   0 13552.5 665.539   4
   0   6   0 13187.7 652.925   4
   0  -6   0 12286.6 644.509   5
   0  -6  -1 125887. 3612.18   2
   0   6  -1 127088. 3582.57   3
   0  -6   1 124387. 3339.51   5
   0  -6   1 123883. 3575.97   2
   0   6   1 124233. 3466.79   8
   0   6  -1 134982. 3383.85   5
   0  -6  -1 130870. 3104.78   4
   0   6   1 137237. 3124.95   5
   0   6   1 120227. 3574.76   3
   0  -6  -1 127051. 3079.79   5
   0   6  -1 125365. 3322.45   4
   0  -6   1 133518. 3372.48   4
   0   6  -1 131973. 3587.50   8
   0   6   2 44110.5 1755.78   3
   0  -6   2 44030.3 1635.68   5
   0  -6  -2 47157.6 1278.98   4
   0   6  -2 44434.4 1760.53   8
   0  -6  -2 44376.9 1746.65   2
   0  -6  -2 46476.9 1817.79  10
   0   6  -2 46607.9 1728.92   3
   0  -6  -2 44247.9 1250.64   5
   0   6   2 46176.5 1277.16   5
   0   6  -2 46501.1 1663.12   4
   0  -6   2 45127.7 1720.96   2
   0   6   2 43581.9 1645.86   8
   0  -6  -3 7290.13 652.263   2
   0  -6  -3 7014.52 703.951  10
   0  -6   3 7242.03 641.838   2
   0  -6   3 7558.93 659.712   5
   0  -6  -3 6954.28 369.580   4
   0   6  -3 7304.74 642.072   3
   0   6   3 6336.28 670.273   6
   0  -6  -3 8047.59 401.990   4
   0   6   3 6956.32 673.775  11
   0   6   3 7974.43 656.893   8
   0   6  -3 7148.75 690.756   8
   0   6  -3 6911.74 644.408   4
   0   6   3 7773.92 387.451   5
   0   6   3 6519.61 640.885   3
   0  -6  -4 50796.0 1892.49   2
   0   6   4 52725.1 1417.37   5
   0   6   4 43579.3 1860.89   3
   0  -6   4 50032.1 1848.19   2
   0   6   4 47821.8 1821.49   8
   0   6  -4 47836.8 1969.53   4
   0   6   4 44047.0 1944.81   6
   0   6   4 49155.3 2047.56  11
   0   6  -4 45822.9 1976.77   8
   0  -6   4 47128.5 1959.79   5
   0  -6  -4 50273.2 2034.19  10
   0   6  -4 49938.9 1842.92   3
   0  -6  -4 51652.4 1401.55   4
   0   6   5 5726.95 400.371   5
   0   6   5 5913.73 396.341   5
   0   6   5 5377.50 708.348  11
   0  -6  -5 5368.63 644.006  10
   0  -6   5 5598.67 575.253   2
   0   6   5 5192.06 644.855   6
   0  -6  -5 5371.74 575.634   2
   0  -6  -5 5665.44 342.359   7
   0  -6   5 6501.95 703.318   5
   0   6  -5 4173.15 595.396   4
   0   6  -5 6047.71 588.075   3
   0  -6  -5 5714.47 398.578   4
   0  -6  -6 927.433 471.193   9
   0  -6  -6 596.720 105.547   7
   0  -6  -6 853.930 215.433   4
   0   6   6 699.071 174.177   5
   0   6  -6 751.451 452.800   4
   0  -6  -6 459.253 313.653  10
   0   6   6 658.711 181.659   5
   0   6   6 436.631 358.147   6
   0   6   6 683.489 172.299   4
   0   6   6 1178.07 445.950  11
   0  -6   6 449.879 401.762   5
   0  -6  -6 456.187 254.947   2
   0   6  -6 813.027 300.660   3
   0  -6  -7 35988.9 1842.97  10
   0   6   7 38547.0 1456.37   5
   0  -6  -7 37775.8 1626.22   2
   0  -6  -7 37254.4 1428.07   4
   0   6   7 40376.4 1456.67   5
   0   6   7 36609.7 1945.21  11
   0   6  -7 36412.7 1543.44   3
   0  -6   7 34105.9 1908.67   5
   0   6   7 37173.6 1935.71   6
   0  -6  -7 38585.6 1988.17   9
   0   6   7 39492.5 1446.12   4
   0   6  -7 37402.9 1961.81   4
   0   6   8 32230.3 1894.77  11
   0   6   8 34836.0 1467.44   5
   0  -6  -8 30590.8 1761.10  10
   0  -6  -8 33723.4 1525.42   2
   0   6   8 31701.3 1894.70   6
   0  -6  -8 33896.2 1445.26   4
   0  -6  -8 32465.8 1893.50   9
   0  -6   8 34991.8 1985.29   5
   0   6  -8 34184.2 1958.73   4
   0   6  -8 36279.0 1509.75   3
   0   6  -9 3032.59 697.281   4
   0   6   9 3288.25 693.775   6
   0   6   9 2413.98 641.781  11
   0   6  -9 4297.46 500.500   3
   0  -6  -9 3889.77 766.116   9
   0  -6  -9 4090.83 521.369   2
   0  -6  -9 3340.67 495.555   4
   0   6   9 3744.76 526.888   5
   0  -6  -9 3360.94 638.519  10
   0  -6   9 2982.82 667.354   5
   0   6 -10 31615.3 2063.98   4
   0   6  10 30860.6 1552.67   5
   0  -6  10 32228.4 2071.75   5
   0  -6 -10 31503.1 1556.87   4
   0   6  10 28738.5 1960.95   6
   0   6  10 26480.7 1875.83  11
   0  -6 -10 34004.9 2079.79   9
   0   6 -10 29250.9 1363.02   3
   0  -6 -11 17624.9 1206.62   4
   0  -6 -11 14595.1 1463.04   9
   0   6  11 16157.2 1523.48   6
   0  -6  11 17909.4 1567.07   5
   0   6 -11 15665.3 1534.78   4
   0   6  11 18079.6 1226.43   5
   0   6  11 14702.1 1467.95  11
   0   6  12 3966.72 859.636  11
   0  -6 -12 5163.33 992.330   9
   0  -6  12 7736.25 1129.22   5
   0   6 -12 7041.95 1061.58   4
   0   6  12 6136.58 1057.60   6
   0   6  12 6911.32 818.719   5
   0  -6  13 3700.32 857.669   6
   0   6  13 3891.70 898.676  11
   0  -6  13 3337.98 866.816   5
   0   6  13 4141.70 900.152   6
   0  -6 -13 3915.21 922.051   9
   0   6 -13 4471.18 999.901   4
   0   6  14 49.5605 532.787  11
   0   6  14-8.80223 495.460   6
   0  -6 -14 44.8422 477.469   9
   0   6 -14 299.686 575.485   4
   0  -6  14-169.909 549.726   5
   0  -6  14 261.787 572.390   6
   0  -6 -15 1274.58 677.753   9
   0  -6  15-292.728 490.689  11
   0   6  15-226.843 497.340  11
   0   7   0 19.0874 269.393   8
   0  -7   0 3.54743 160.735   5
   0  -7   0 80.7580 321.687   2
   0   7   0 200.984 338.810   3
   0  -7   0-68.3924 143.202   4
   0   7   0-282.084 171.150   4
   0   7   0 27.2530 129.323   5
   0   7  -1 20407.1 982.279   4
   0  -7   1 20401.5 1185.82   2
   0   7  -1 20176.1 1138.90   8
   0  -7  -1 22333.8 869.838   4
   0   7  -1 21665.3 1013.95   5
   0  -7   1 22341.4 1024.31   4
   0   7   1 22466.0 1233.53   3
   0  -7   1 19024.5 968.611   5
   0   7   1 23432.8 882.004   5
   0   7   1 19170.8 1074.71   8
   0  -7  -1 21520.6 849.909   5
   0   7  -1 21620.6 1191.96   3
   0  -7  -1 20440.8 1192.43   2
   0   7   2 22273.7 787.011   5
   0  -7  -2 20235.1 749.028   5
   0   7   2 19036.1 1154.59   3
   0  -7  -2 18880.5 1177.01  10
   0  -7  -2 21137.4 771.090   4
   0  -7   2 18593.1 1111.93   2
   0   7  -2 19311.4 1163.33   8
   0  -7   2 18529.2 1041.03   5
   0   7  -2 20390.8 1066.30   4
   0   7   2 18299.1 1050.24   8
   0   7  -2 19339.3 1118.45   3
   0  -7  -2 19866.0 1172.06   2
   0   7  -3 24048.7 1256.12   3
   0  -7   3 25129.8 1290.21   2
   0  -7  -3 24430.4 813.338   4
   0   7  -3 25283.9 1374.02   8
   0   7   3 23755.1 1216.36   8
   0   7   3 23637.2 1356.76  11
   0  -7  -3 21399.3 1296.08  10
   0  -7  -3 23289.7 1282.34   2
   0   7   3 26127.5 844.582   5
   0  -7  -3 24707.6 829.404   4
   0   7   3 22917.9 1312.19   3
   0  -7  -3 24796.8 819.148   5
   0   7  -3 23484.7 1242.82   4
   0  -7   3 24156.0 1257.28   5
   0   7  -4 26609.6 1426.21   4
   0   7   4 30151.4 933.536   5
   0  -7  -4 27938.0 1517.32  10
   0   7   4 25197.6 1440.13   6
   0   7   4 27019.2 1331.77   8
   0   7  -4 26432.7 1460.15   8
   0  -7   4 28278.7 1390.82   2
   0   7   4 25752.3 1407.70   3
   0  -7   4 26686.2 1413.95   5
   0   7   4 27036.7 1513.92  11
   0  -7  -4 26319.0 1388.65   2
   0  -7  -4 26394.5 893.374   4
   0   7  -4 27153.8 1341.86   3
   0  -7  -5 3928.66 334.420   7
   0   7   5 3624.30 608.465   6
   0   7  -5 3691.64 634.273   8
   0  -7   5 2885.65 523.527   5
   0   7  -5 3072.17 474.618   3
   0   7  -5 2694.72 522.593   4
   0   7   5 4293.33 327.470   5
   0  -7  -5 3354.44 537.156   2
   0  -7  -5 2494.98 477.190  10
   0   7   5 3063.71 527.771   3
   0  -7  -5 4044.94 327.669   4
   0   7   5 2035.05 491.162  11
   0  -7   5 3245.09 481.340   2
   0   7   6 552.826 156.782   5
   0   7  -6 541.253 374.480   4
   0  -7  -6 970.322 202.774   4
   0   7   6 527.889 323.848   6
   0   7   6 1338.08 484.719  11
   0  -7  -6 529.009 330.083  10
   0   7  -6 927.059 432.253   8
   0   7   6 947.476 213.841   5
   0  -7   6 698.596 347.264   2
   0  -7  -6 950.485 147.526   7
   0  -7   6 594.753 401.046   5
   0  -7  -6 1503.52 474.600   9
   0  -7  -6 1222.04 357.832   2
   0   7  -6 432.506 260.935   3
   0  -7  -7 3258.25 373.805   4
   0   7  -7 2974.14 633.584   4
   0   7   7 2728.84 550.251  11
   0   7   7 3382.76 359.298   5
   0   7   7 3763.10 394.056   4
   0   7  -7 3946.77 521.568   3
   0  -7  -7 2664.92 579.819   9
   0  -7   7 3741.52 661.678   5
   0   7   7 3258.45 594.694   6
   0   7   7 4412.48 423.740   5
   0  -7  -7 3721.90 536.310   2
   0  -7  -7 3737.74 639.413  10
   0   7  -8 1962.92 593.040   4
   0  -7  -8 2016.65 430.426   2
   0  -7   8 1762.92 577.906   5
   0   7   8 769.993 440.725   6
   0   7   8 2048.32 579.106  11
   0   7  -8 2167.02 437.848   3
   0  -7  -8 1267.31 528.002  10
   0  -7  -8 1425.21 300.043   4
   0  -7  -8 1969.16 613.308   9
   0   7   8 1773.71 315.972   5
   0  -7  -9 32199.2 1918.89  10
   0   7   9 30631.6 1954.12   6
   0  -7  -9 33698.5 2051.91   9
   0   7  -9 34505.2 2127.52   4
   0   7   9 34051.7 1506.85   5
   0  -7  -9 31269.3 1585.03   2
   0  -7   9 31137.8 2027.36   5
   0   7  -9 32338.5 1518.21   3
   0  -7  -9 34857.5 1517.66   4
   0   7   9 30910.0 1998.11  11
   0  -7  10 27481.9 1973.05   5
   0   7 -10 27633.4 1988.79   4
   0   7  10 28499.5 1434.33   5
   0   7 -10 28740.1 1396.15   3
   0   7  10 22062.0 1757.98  11
   0   7  10 24443.3 1831.33   6
   0  -7 -10 25079.6 1848.25   9
   0  -7 -10 29720.2 1497.44   2
   0  -7 -10 25527.1 1757.32  10
   0   7 -11 433.154 479.735   4
   0  -7 -11 127.793 577.187   9
   0   7  11-415.645 597.509  11
   0   7  11 5.12676 444.495   6
   0  -7  11-322.906 519.234   5
   0   7  12 4188.89 888.069   6
   0   7  12 4192.12 888.008  11
   0  -7  12 3553.42 849.401   5
   0   7 -12 2176.18 671.675   4
   0  -7 -12 2991.12 763.609   9
   0  -7  13-543.872 580.643   5
   0   7  13-221.166 442.577  11
   0  -7 -13-987.541 718.988   9
   0   7  13-266.809 543.788   6
   0   7 -13-607.958 481.806   4
   0  -7  13 674.015 629.483   6
   0  -7 -14-786.543 741.650   9
   0   7 -14 322.458 524.755   4
   0  -7  14-26.9867 460.072   6
   0   7  14 1219.16 671.935   6
   0  -7  14 66.5592 584.105   5
   0   7  14 665.586 694.268  11
   0  -7 -15 4267.42 1024.15   9
   0   8   0 83399.8 2818.92   8
   0  -8   0 90876.2 2518.44   4
   0   8   0 94291.4 2550.01   5
   0  -8   0 88089.3 2996.11   2
   0   8   0 83538.0 2932.14   3
   0   8   0 85770.3 2470.50   4
   0  -8   0 83264.3 2468.30   5
   0   8  -1 2287.28 476.859   3
   0   8  -1 3227.12 422.298   4
   0   8   1 2995.33 485.973   8
   0  -8   1 2668.15 473.276   2
   0   8   1 2994.99 564.457   3
   0  -8  -1 2992.08 321.199   5
   0  -8   1 2689.09 403.428   5
   0   8   1 2846.80 302.383   5
   0  -8  -1 2823.92 317.045   4
   0  -8  -1 3442.66 545.639   2
   0   8  -1 3711.97 555.411   8
   0  -8   2 59803.7 2166.28   5
   0  -8  -2 63853.7 1758.97   5
   0   8   2 60893.2 2261.65   8
   0  -8  -2 61960.0 2451.41  10
   0   8   2 69060.2 1802.65   5
   0   8  -2 61022.6 2170.00   4
   0   8   2 57995.0 2363.14   3
   0  -8  -2 64587.4 1782.02   4
   0   8  -2 63496.7 2417.60   8
   0  -8  -2 61794.4 2406.06   2
   0   8  -2 61004.9 2342.89   3
   0  -8   2 61525.3 2378.33   2
   0  -8  -3 59532.0 1610.71   5
   0   8   3 57970.2 2198.39   8
   0  -8  -3 59265.1 2343.59   2
   0   8  -3 57580.2 2259.22   3
   0  -8   3 56453.4 2205.54   5
   0  -8   3 60905.7 2329.80   2
   0  -8  -3 63288.1 1654.62   4
   0   8  -3 60918.0 2381.25   8
   0  -8  -3 58342.7 1602.51   4
   0  -8  -3 56592.6 2373.59  10
   0   8   3 56880.0 2341.32   3
   0   8   3 62891.9 1649.93   5
   0   8  -3 56097.0 2193.17   4
   0  -8  -4 165.281 96.1876   4
   0   8   4 312.931 306.970   3
   0   8   4-91.2511 273.702   8
   0  -8  -4 438.764 375.488  10
   0   8   4 180.334 90.4068   5
   0   8   4 18.9574 332.338  11
   0  -8  -4-147.483 351.874   2
   0   8  -4 372.585 327.305   4
   0  -8   4 40.7822 304.096   2
   0  -8   4 200.239 284.939   5
   0   8  -4 186.025 290.134   3
   0  -8  -4 45.3565 88.2802   4
   0   8  -4 416.400 409.123   8
   0  -8  -5 36612.5 1929.55  10
   0   8   5 34272.0 1863.25   6
   0  -8   5 39825.2 1790.20   2
   0   8   5 38047.3 1855.60   3
   0   8   5 35867.2 1936.67  11
   0  -8   5 37132.1 1876.68   5
   0   8   5 41649.1 1218.75   5
   0  -8  -5 36995.8 1791.30   2
   0   8  -5 38792.9 1891.52   4
   0   8  -5 37987.3 1742.58   3
   0   8   5 37266.5 1732.72   8
   0  -8  -5 38184.6 1179.23   4
   0   8  -5 37504.0 1941.89   8
   0  -8  -6 58237.9 2361.77   2
   0   8   6 56533.8 2601.73  11
   0   8   6 62038.7 1746.38   5
   0  -8   6 60749.2 2332.48   2
   0   8  -6 56509.8 2562.35   8
   0  -8  -6 60064.9 1729.93   4
   0   8   6 54307.7 2504.61   6
   0  -8   6 59057.3 2570.79   5
   0   8   6 60576.1 1742.68   5
   0  -8  -6 57264.9 2559.86  10
   0   8  -6 58510.5 2564.28   4
   0  -8  -6 60133.5 1685.67   7
   0   8  -6 57196.3 2257.35   3
   0   8  -7 31045.4 1893.84   4
   0  -8  -7 36112.9 1268.92   4
   0   8   7 35258.8 1275.22   5
   0   8  -7 34070.7 1640.72   3
   0  -8  -7 33012.9 1701.74   2
   0   8   7 29575.5 1887.11  11
   0   8  -7 30377.8 1871.26   8
   0   8   7 29950.0 1855.18   6
   0  -8   7 35766.5 2007.12   5
   0  -8  -7 34084.2 1963.32   9
   0  -8  -7 31606.2 1871.66  10
   0   8   8 12718.2 1247.84   6
   0  -8   8 17100.4 1451.65   5
   0   8  -8 15562.3 1081.44   3
   0  -8  -8 14954.7 1115.74   2
   0  -8  -8 13393.4 1295.85   9
   0  -8  -8 15593.6 1324.68  10
   0   8  -8 16057.6 1406.33   4
   0   8  -8 13555.8 1305.22   8
   0   8   8 17517.6 900.249   5
   0   8   8 16756.6 1417.94  11
   0   8   9 17323.0 1496.53  11
   0  -8  -9 18136.7 1224.01   2
   0  -8  -9 16822.7 1437.78  10
   0   8  -9 18735.0 1176.63   3
   0   8   9 20864.9 1069.50   5
   0   8   9 18804.6 1533.99   6
   0  -8   9 18709.5 1587.76   5
   0  -8  -9 15618.2 1440.42   9
   0   8  -9 18076.1 1568.00   4
   0   8  -9 16637.7 1471.23   8
   0   8  10 11272.6 1267.30   6
   0   8 -10 12515.5 951.503   3
   0  -8 -10 12973.1 1021.61   2
   0  -8 -10 11015.9 1282.89   9
   0  -8 -10 12413.0 1286.07  10
   0   8  10 11108.0 1270.34  11
   0   8 -10 10814.9 1309.77   4
   0  -8  10 11853.7 1330.15   5
   0  -8  11 12720.9 1427.58   5
   0   8  11 11567.6 1350.10   6
   0   8  11 10211.8 1230.79  11
   0   8 -11 13151.9 1460.56   4
   0  -8 -11 9707.06 1265.24   9
   0   8 -12 2540.30 878.711   4
   0   8  12 1414.88 609.977  11
   0  -8  12 1799.80 618.794   5
   0   8  12 1661.01 539.940   6
   0  -8 -12 2020.03 752.738   9
   0  -8 -13 2233.70 694.248   9
   0   8  13 1488.95 606.122   6
   0   8 -13 2411.51 775.966   4
   0  -8  13 2479.09 794.909   5
   0   8  13 4027.98 972.134  11
   0   8  14 1081.49 558.688  11
   0   8  14 553.344 472.170   6
   0   8 -14 1190.13 654.452   4
   0  -8  14 2497.34 868.666   6
   0  -8  14 807.999 565.904   5
   0  -8 -14 1123.88 708.022   9
   0   9   0 0.82426 269.457   8
   0   9   0 58.1798 174.847   4
   0  -9   0 220.028 198.416   5
   0   9   0 0.25320 138.750   5
   0  -9   0-146.363 414.496   2
   0  -9   0 161.008 151.139   4
   0   9   0 468.890 340.440   3
   0  -9  -1 401.304 189.975   5
   0  -9   1 624.320 375.804   2
   0   9  -1 92.7751 325.462   8
   0   9   1 264.944 372.071   3
   0  -9  -1 352.451 359.664   2
   0   9   1 240.041 145.380   5
   0   9  -1 495.712 229.614   4
   0  -9   1 512.762 216.421   5
   0   9  -1 333.981 337.215   3
   0   9   1-18.2726 322.256   8
   0  -9  -1 316.440 160.879   4
   0  -9  -2 23469.1 911.741   5
   0   9  -2 22976.6 1383.53   3
   0  -9  -2 20492.0 1363.58   2
   0   9   2 24684.1 1338.52   8
   0   9  -2 21818.4 1186.97   4
   0   9  -2 21581.8 1364.29   8
   0  -9   2 21637.5 1377.12   2
   0  -9  -2 25907.9 949.697   4
   0   9   2 23836.2 926.677   5
   0   9   2 21436.2 1390.07   3
   0  -9   2 23023.6 1234.32   5
   0  -9  -2 22334.0 1421.23  10
   0  -9   3 21733.7 1275.70   5
   0   9  -3 21716.8 1278.20   4
   0   9   3 22642.7 1308.19   8
   0   9   3 24302.1 866.574   5
   0   9  -3 22258.6 1378.09   3
   0  -9  -3 23242.0 835.840   5
   0  -9   3 21554.8 1358.56   2
   0   9  -3 22952.7 1435.70   8
   0  -9  -3 22833.2 831.098   4
   0  -9  -3 21656.0 1405.83   2
   0  -9  -3 23778.3 860.790   4
   0  -9  -3 24101.1 1478.87  10
   0   9   3 22521.9 1451.12   3
   0  -9  -4-0.55147 378.688  10
   0  -9  -4 118.456 363.905   2
   0   9   4 292.930 96.1417   5
   0   9  -4 210.202 290.896   3
   0  -9   4-63.9687 297.145   5
   0   9   4-76.3902 405.309   3
   0  -9  -4 263.123 92.2922   4
   0   9  -4-328.429 419.960   8
   0  -9   4 429.398 328.523   2
   0   9  -4 443.031 325.612   4
   0  -9  -4 190.010 96.3430   4
   0   9   4 336.861 296.899   8
   0  -9   5 11725.0 988.950   2
   0   9  -5 12407.5 1057.16   4
   0  -9   5 11335.1 1023.17   5
   0   9   5 12619.2 550.071   5
   0  -9  -5 11288.3 518.347   4
   0  -9  -5 10517.3 975.302   2
   0   9  -5 11903.0 991.530   3
   0   9   5 11367.1 1085.31  11
   0  -9  -5 12438.0 1143.62  10
   0   9   5 11014.5 921.258   8
   0   9  -5 12710.6 1160.98   8
   0   9   5 10390.8 1030.81   3
   0   9  -6 13986.3 1055.79   3
   0  -9   6 11562.8 1019.99   2
   0   9  -6 12715.2 1183.14   8
   0  -9  -6 11700.7 1161.92  10
   0  -9   6 12186.2 1110.05   5
   0   9  -6 13846.4 1197.62   4
   0  -9  -6 13458.0 685.261   7
   0   9   6 12857.9 599.232   5
   0  -9  -6 12597.3 1078.98   2
   0   9   6 12969.5 1208.68  11
   0  -9  -6 13637.4 609.817   4
   0   9   6 11555.9 1115.71   6
   0  -9   7 1689.30 575.106   5
   0   9   7 1865.96 256.032   5
   0  -9  -7 2246.37 589.900  10
   0  -9  -7 1350.29 585.200   9
   0   9  -7 2552.50 653.637   4
   0   9   7 1651.37 582.065   6
   0   9  -7 1726.38 638.732   8
   0  -9  -7 1994.43 508.728   2
   0   9   7 1256.04 489.859  11
   0   9  -7 2525.39 569.899   3
   0  -9  -8 117350. 4311.92   9
   0  -9  -8 118402. 3874.06   2
   0  -9   8 113749. 4237.60   5
   0   9   8 112533. 4284.35  11
   0   9  -8 105173. 4139.82   8
   0   9  -8 113408. 4253.87   4
   0  -9  -8 111060. 4170.04  10
   0   9   8 100173. 4070.72   6
   0   9  -8 118532. 3716.97   3
   0   9  -9 794.419 358.375   3
   0   9   9 19.4590 540.259   6
   0  -9   9-580.592 617.757   5
   0   9  -9 228.038 491.773   8
   0  -9  -9 419.552 496.477   9
   0  -9  -9 837.147 385.526   2
   0  -9  -9 1648.60 575.685  10
   0   9  -9 285.264 483.794   4
   0   9   9 839.282 475.663  11
   0   9 -10 3869.33 791.914   8
   0   9  10 5058.29 933.584   6
   0  -9  10 6025.24 1010.07   5
   0   9 -10 5662.60 977.944   4
   0  -9 -10 5073.32 951.554   9
   0  -9 -10 6137.02 967.412  10
   0  -9 -10 5347.82 749.585   2
   0   9  10 5244.22 966.530  11
   0  -9 -11 1558.81 664.233  10
   0  -9  11 392.977 446.314   5
   0  -9 -11 1140.92 700.399   9
   0   9 -11 1165.07 597.810   8
   0   9  11 656.378 517.467   6
   0   9 -11 1047.86 640.302   4
   0   9  12 846.571 533.358   6
   0   9 -12 667.851 546.369   4
   0   9 -12 67.1666 405.742   8
   0   9  12-305.173 455.114  11
   0  -9  12-1287.28 780.913   5
   0  -9 -12-218.623 599.158   9
   0   9 -13 15739.2 1714.96   8
   0  -9  13 15730.2 1766.97   5
   0   9 -13 16555.5 1823.18   4
   0   9  13 14472.6 1661.41   6
   0  -9 -13 14362.6 1641.64   9
   0   9  13 16822.7 1772.99  11
   0  -9 -14-1143.91 826.366   9
   0  10   0 113006. 3173.48   4
   0  10   0 110878. 3648.01   8
   0 -10   0 107298. 3769.22   2
   0 -10   0 113977. 3203.26   5
   0  10   0 109774. 3785.68   3
   0 -10   1-579.257 480.714   2
   0 -10  -1-127.464 178.373   5
   0 -10  -1 178.118 379.063   2
   0 -10  -1 207.497 158.976   4
   0 -10  -1 69.7065 373.670  10
   0  10  -1 0.63806 199.015   4
   0  10   1 407.020 344.684   3
   0  10   1-115.468 142.028   5
   0  10  -1-133.369 312.890   3
   0 -10   1 108.530 208.175   5
   0  10  -1-231.610 423.520   8
   0  10   1 320.533 323.298   8
   0  10   2 57669.9 1715.29   5
   0  10   2 52800.8 2238.86   8
   0  10  -2 54381.1 2101.05   4
   0  10   2 49164.4 2345.81   3
   0 -10  -2 48463.6 2347.15  10
   0 -10   2 52648.2 2389.45   2
   0  10  -2 54470.2 2391.68   3
   0 -10  -2 56087.7 1691.36   4
   0  10  -2 53977.6 2389.23   8
   0 -10  -2 54852.9 2450.85   2
   0 -10  -2 54953.1 1679.77   5
   0 -10   2 52608.9 2096.91   5
   0  10  -3 165.170 284.443   4
   0  10   3 78.8807 400.310   3
   0 -10  -3 157.864 425.665   2
   0 -10  -3 253.208 122.153   4
   0  10  -3 555.070 360.787   3
   0 -10   3 145.445 375.082   2
   0  10   3 134.385 94.5496   5
   0  10  -3 524.038 412.535   8
   0  10   3-335.677 348.235   8
   0 -10  -3 128.040 90.1231   5
   0 -10   3-130.923 268.953   5
   0 -10  -3 429.981 431.466  10
   0 -10   4-397.809 420.127   2
   0  10   4-26.0738 408.767   3
   0  10   4 51.0230 63.5171   5
   0  10   4-205.705 294.783   8
   0  10  -4 934.574 411.003   4
   0 -10  -4-80.7708 382.958  10
   0 -10  -4-10.3530 69.9682   4
   0 -10   4 12.8335 307.044   5
   0  10  -4 442.573 320.251   3
   0  10  -4 292.884 368.699   8
   0 -10  -4 110.361 383.427   2
   0 -10   5 3272.54 636.335   2
   0  10   5 1738.20 522.247   3
   0  10  -5 2844.92 538.070   3
   0 -10  -5 1121.43 357.152   2
   0  10   5 2903.96 526.444   8
   0 -10  -5 3897.12 775.726  10
   0  10  -5 2804.65 568.535   4
   0 -10   5 2035.14 520.147   5
   0  10  -5 2136.92 627.702   8
   0 -10  -6 1342.75 446.588   2
   0 -10   6 489.490 436.512   2
   0 -10  -6 1196.25 514.639  10
   0  10  -6 1504.78 444.768   3
   0  10  -6 1379.03 537.302   8
   0  10  -6 740.958 436.258   4
   0 -10   6 1187.50 492.923   5
   0  10   6 740.781 441.007  11
   0  10   7 1202.95 466.755   6
   0  10   7 354.787 487.496  11
   0  10  -7 1405.17 615.755   8
   0 -10  -7 1619.91 647.585   9
   0 -10  -7 917.204 499.323  10
   0 -10  -7 930.526 445.392   2
   0  10  -7 1297.52 557.130   4
   0 -10   7 1363.05 540.065   5
   0  10  -7 986.521 416.170   3
   0  10   8 23573.0 1779.02   6
   0 -10  -8 26299.2 1907.82   9
   0 -10  -8 30029.3 1776.52   2
   0 -10  -8 28021.3 1911.10  10
   0 -10   8 26517.3 1881.27   5
   0  10  -8 27771.1 1942.59   4
   0  10  -8 28589.6 1636.81   3
   0  10   8 27978.0 1977.43  11
   0  10  -8 27902.9 1947.08   8
   0  10   9 324.451 492.094   6
   0  10   9 401.223 496.304  11
   0 -10  -9-231.641 472.839   9
   0 -10   9-100.210 360.696   5
   0  10  -9 483.013 430.933   4
   0 -10  -9 491.902 385.636   2
   0  10  -9 532.628 294.674   3
   0 -10  -9 402.666 471.072  10
   0  10  -9 675.477 519.958   8
   0 -10 -10 409.747 372.755   2
   0 -10 -10-336.283 541.152  10
   0 -10 -10 251.688 479.625   9
   0  10 -10 362.743 450.074   8
   0  10 -10 471.475 470.659   4
   0  10  10 114.618 491.054  11
   0  10  10 696.489 526.565   6
   0 -10  10 78.8903 436.666   5
   0 -10 -11-188.176 643.242   9
   0  10  11-373.519 490.537   6
   0  10  11 312.123 501.615  11
   0  10 -11-7.03841 529.806   4
   0 -10  11 732.230 559.812   5
   0  10 -11 701.261 564.561   8
   0 -10 -11 942.446 623.343  10
   0  10  12 1017.74 613.799  11
   0 -10  12 979.030 633.104   5
   0 -10 -12 1030.67 510.672   9
   0  10 -12 1409.34 639.792   8
   0  10  12 843.367 672.776   6
   0  10 -12 3049.58 963.458   4
   0 -10 -13 613.073 700.441   9
   0  10  13 131.863 545.855  11
   0  10  13 789.581 625.653   6
   0 -10  13 630.773 646.543   5
   0  10 -13-1234.42 759.323   4
   0  10 -13-28.8214 614.092   8
   0 -11   0 226.845 239.773   5
   0  11   0 544.397 537.086   3
   0 -11   0 724.169 510.430   2
   0  11   0 251.887 383.287   8
   0  11   0 173.805 242.980   4
   0  11  -1 16735.4 1033.33   4
   0 -11  -1 14490.1 1257.31  10
   0  11  -1 15631.3 1269.89   3
   0 -11   1 15505.5 1278.01   2
   0  11   1 14019.2 1269.18   3
   0 -11   1 15396.5 1003.00   5
   0  11   1 16698.7 889.647   5
   0 -11  -1 16387.8 887.753   5
   0 -11  -1 15425.9 1285.77   2
   0  11  -1 15471.1 1246.65   8
   0  11   1 15081.3 1189.95   8
   0 -11   2 3518.64 779.976   2
   0 -11  -2 2196.40 593.965  10
   0  11  -2 1626.73 483.722   8
   0  11   2 1885.82 578.019   3
   0  11   2 1777.42 262.558   5
   0  11  -2 1799.66 552.800   3
   0 -11   2 2212.33 488.147   5
   0  11   2 2184.51 516.005   8
   0 -11  -2 2823.23 330.349   5
   0  11  -2 2671.32 494.784   4
   0 -11  -2 1324.11 512.692   2
   0 -11   3 28094.0 1581.40   5
   0  11  -3 29292.6 1752.14   3
   0 -11  -3 30940.3 1885.66  10
   0  11   3 28469.7 1657.70   8
   0 -11  -3 27526.1 1756.16   2
   0  11  -3 30728.6 1617.10   4
   0  11   3 28228.4 1797.48   3
   0  11  -3 29678.1 1806.93   8
   0 -11   3 30467.9 1829.29   2
   0 -11   4 2278.79 496.114   5
   0  11   4 1926.50 463.293   8
   0 -11  -4 2568.06 637.347  10
   0  11  -4 2397.92 522.734   4
   0 -11  -4 2237.01 569.803   2
   0  11  -4 2609.24 627.921   8
   0  11  -4 2181.42 532.856   3
   0  11   4 1785.80 567.516   3
   0 -11   4 2200.65 527.954   2
   0  11   5 4224.67 736.467   3
   0 -11   5 5114.38 741.147   5
   0 -11   5 4137.90 714.196   2
   0  11  -5 3785.64 649.377   3
   0  11   5 4011.95 611.810   8
   0 -11  -5 4288.56 808.045  10
   0  11  -5 5531.27 864.518   8
   0  11  -5 4976.51 713.563   4
   0 -11  -5 4558.45 738.180   2
   0 -11  -6 38732.6 2143.21   2
   0  11  -6 38637.5 2173.31   4
   0  11  -6 37968.0 2226.11   8
   0 -11  -6 39274.9 2304.57  10
   0 -11   6 40003.3 2106.50   2
   0 -11   6 37221.9 2128.81   5
   0  11  -6 37468.8 1997.94   3
   0 -11  -7 17169.9 1524.15  10
   0 -11  -7 16546.5 1375.72   2
   0  11  -7 18306.5 1505.20   4
   0  11  -7 18840.4 1377.44   3
   0  11  -7 17648.0 1554.37   8
   0 -11   7 17176.3 1477.91   5
   0  11   7 18869.3 1612.15  11
   0  11  -8 1124.61 626.734   4
   0 -11   8 1170.12 506.138   5
   0  11   8 1358.61 614.576  11
   0 -11  -8 1574.34 566.530   9
   0 -11  -8 1636.00 602.902  10
   0  11  -8 1068.66 458.919   3
   0 -11  -8 1741.48 551.940   2
   0  11  -8 524.465 369.712   8
   0  11   9 485.398 420.480   6
   0 -11  -9 1210.84 514.340   2
   0 -11  -9 670.409 454.143  10
   0 -11   9 621.184 531.730   5
   0  11  -9 1398.77 449.515   3
   0  11   9-126.317 467.066  11
   0 -11  -9 772.052 653.122   9
   0  11  -9 446.149 467.268   4
   0  11  -9 1114.48 669.110   8
   0  11 -10 8577.68 1231.94   4
   0  11  10 5386.88 1004.00   6
   0 -11  10 6895.69 1100.49   5
   0 -11 -10 5427.38 971.291  10
   0  11  10 7723.98 1196.75  11
   0 -11 -10 7749.01 1193.23   9
   0  11 -10 6742.37 1108.01   8
   0 -11 -11 12676.9 1508.81   9
   0  11  11 11306.3 1421.23   6
   0  11 -11 14714.3 1648.99   4
   0 -11  11 12219.3 1445.20   5
   0  11 -11 12807.4 1519.20   8
   0  11  11 14114.0 1602.73  11
   0 -11 -11 12575.5 1455.99  10
   0  11  12 9148.44 1321.07   6
   0  11 -12 6631.08 1146.75   8
   0  11  12 7489.75 1234.06  11
   0 -11 -12 10359.1 1375.44  10
   0 -11 -12 9891.24 1374.50   9
   0  11 -12 9808.05 1413.33   4
   0 -11  12 9342.28 1325.07   5
   0  12   0 27043.7 1796.77   3
   0 -12   0 26905.8 1802.70   2
   0  12   0 26870.5 1679.92   8
   0 -12   0 26960.8 1333.88   5
   0 -12   1 62351.3 2357.16   5
   0  12   1 66677.6 2764.91   8
   0 -12  -1 63457.7 2915.00   2
   0 -12  -1 65996.6 2133.52   5
   0  12   1 62501.4 2877.35   3
   0 -12   1 63049.3 2875.70   2
   0  12  -1 64125.5 2348.24   4
   0  12  -1 62285.8 2836.38   3
   0  12  -1 57442.4 2666.96   8
   0 -12  -1 58269.3 2791.75  10
   0 -12  -2 42425.2 2325.43   2
   0  12   2 46343.0 2244.75   8
   0 -12   2 46429.3 2409.81   2
   0  12  -2 48075.7 2392.82   3
   0  12  -2 46543.0 2353.36   8
   0  12   2 46655.8 2461.71   3
   0  12  -2 44982.1 2001.37   4
   0 -12  -2 45022.9 2377.77  10
   0 -12   2 46257.0 2048.77   5
   0 -12   3 1571.93 571.369   2
   0  12   3 403.380 471.150   3
   0 -12  -3 603.478 468.686   2
   0  12   3 163.115 376.125   8
   0  12  -3 1194.13 453.116   4
   0  12  -3 1119.85 479.898   8
   0 -12   3 1342.74 420.476   5
   0 -12  -3 1343.68 550.555  10
   0  12  -3 1242.42 529.011   3
   0  12  -4 69454.6 3027.37   3
   0  12  -4 76816.1 3272.91   8
   0  12   4 72327.8 3208.39   3
   0  12   4 71315.2 2925.41   8
   0  12  -4 75786.5 2955.89   4
   0 -12  -4 70674.1 3239.70  10
   0 -12   4 69159.2 2877.74   5
   0 -12   4 72044.4 3145.47   2
   0 -12  -4 75832.0 3215.75   2
   0  12  -5-81.4300 379.171   4
   0  12   5 417.855 391.749   8
   0 -12  -5 525.892 493.156  10
   0  12  -5-419.974 526.276   8
   0 -12   5-240.201 429.193   5
   0 -12   5 120.159 402.438   2
   0  12   5-807.255 557.171   3
   0  12  -5 320.265 436.214   3
   0 -12  -5 349.194 361.520   2
   0 -12  -6 1466.10 433.904   2
   0  12  -6 1729.57 567.339   3
   0  12  -6 2570.47 699.243   8
   0 -12   6 1813.29 561.373   2
   0  12  -6 2211.14 520.556   4
   0 -12  -6 1785.25 645.784  10
   0 -12   6 1350.39 450.640   5
   0  12   6 1070.15 437.068   8
   0  12  -7 5120.17 887.208   4
   0 -12  -7 5616.78 848.441   2
   0 -12  -7 4213.21 840.834  10
   0  12  -7 5464.46 784.352   3
   0 -12   7 6586.09 939.098   5
   0  12  -7 4903.64 935.259   8
   0  12  -8 504.488 495.662   4
   0  12   8 459.025 471.628  11
   0 -12  -8 386.662 407.757   9
   0 -12   8 396.197 493.373   5
   0  12  -8-19.6158 549.742   8
   0 -12  -8 1233.24 592.038  10
   0 -12  -8 599.924 402.123   2
   0  12  -8 943.389 466.608   3
   0 -12   9 18547.9 1721.93   5
   0 -12  -9 23038.0 1937.47   9
   0  12  -9 18184.1 1431.00   3
   0  12  -9 19467.9 1813.71   8
   0  12   9 17763.6 1747.98  11
   0 -12  -9 19370.6 1775.39  10
   0  12  -9 21350.0 1845.37   4
   0 -12  -9 19873.8 1586.37   2
   0  12 -10 7308.04 1142.43   4
   0  12  10 6658.19 1113.80   6
   0 -12  10 5081.71 1025.95   5
   0  12 -10 4770.70 980.686   8
   0 -12 -10 3860.69 933.526  10
   0 -12 -10 4545.57 946.777   9
   0  12  10 6385.30 1143.90  11
   0  12  11 3.32837 453.981  11
   0  12  11-252.513 577.120   6
   0 -12 -11 396.115 641.686   9
   0  12 -11 255.359 609.638   8
   0  12 -11 971.126 680.516   4
   0 -12  11-8.65694 592.878   5
   0 -12 -11 173.480 580.446  10
   0 -12 -12 152.565 448.695  10
   0 -13   0 58.4811 454.776   2
   0  13   0 271.831 379.040   8
   0 -13   0-86.9702 444.050  10
   0  13   0 289.848 515.402   3
   0  13   1 4091.81 688.855   8
   0  13  -1 4472.33 584.625   4
   0  13  -1 3527.44 699.212   8
   0  13  -1 3564.24 784.396   3
   0 -13  -1 3397.40 707.147  10
   0 -13   1 3546.12 554.318   5
   0 -13   1 4154.24 796.197   2
   0  13   1 2664.72 670.348   3
   0 -13  -1 3591.19 767.978   2
   0  13   2 6862.84 975.306   3
   0 -13  -2 5194.66 861.674   2
   0  13  -2 6425.42 954.871   3
   0  13  -2 6312.30 729.376   4
   0  13   2 6231.31 834.877   8
   0 -13   2 6741.48 749.320   5
   0 -13   2 6855.16 957.556   2
   0 -13  -2 6735.45 993.074  10
   0  13  -2 6869.65 929.678   8
   0 -13   3 47857.5 2547.40   2
   0 -13  -3 45859.5 2578.57  10
   0  13   3 50135.9 2437.44   8
   0  13  -3 48806.2 2545.62   3
   0 -13  -3 49492.2 2621.35   2
   0 -13   3 48341.0 2261.17   5
   0  13   3 47088.3 2596.72   3
   0  13  -3 49748.3 2262.40   4
   0  13  -3 48716.6 2566.72   8
   0 -13  -4 4237.89 861.977  10
   0  13  -4 5889.12 910.294   8
   0 -13   4 3056.65 582.732   5
   0  13  -4 3103.44 618.374   4
   0 -13   4 3522.41 751.225   2
   0  13  -4 3611.95 782.327   3
   0 -13  -4 3263.04 780.936   2
   0  13   4 2539.21 598.112   8
   0  13   4 2203.01 590.038   3
   0  13   5 597.404 426.494   8
   0  13  -5 179.127 503.530   8
   0 -13   5 158.080 317.146   5
   0  13  -5 695.847 435.735   4
   0  13  -5 269.742 452.139   3
   0  13   5-150.091 485.551   3
   0 -13  -5 513.161 537.560  10
   0 -13  -5 236.785 469.053   2
   0 -13   5 436.648 497.273   2
   0 -13  -6 446.683 422.453   2
   0 -13   6-383.874 408.936   2
   0  13  -6-87.4407 355.888   4
   0 -13  -6 579.956 496.626  10
   0  13  -6 328.561 466.303   8
   0  13  -6 456.219 441.841   3
   0 -13   6 696.623 471.998   5
   0  13   6 634.966 405.253   8
   0  13  -7 665.021 594.636   8
   0  13  -7 546.064 485.671   4
   0 -13  -7 527.610 427.133   2
   0 -13  -7-5.58791 535.159  10
   0  13  -7 806.742 530.687   3
   0 -13   7 687.960 479.379   5
   0  13  -8 4118.65 835.756   4
   0 -13  -8 5234.51 1011.08  10
   0 -13  -8 2776.17 668.720   2
   0  13  -8 4521.63 800.727   3
   0 -13  -8 4973.90 979.976   9
   0  13  -8 5123.73 1046.38   8
   0 -13   8 6023.95 990.280   5
   0  13  -9 10093.0 1127.75   3
   0 -13  -9 8631.39 1240.17  10
   0  13  -9 9234.51 1311.33   8
   0 -13  -9 9316.71 1266.36   9
   0 -13  -9 10478.6 1242.31   2
   0  13  -9 10420.7 1330.11   4
   0 -13   9 11876.7 1410.38   5
   0 -13  10 4011.44 880.368   5
   0 -13 -10 4086.64 1021.16   9
   0 -13 -10 1916.29 691.367  10
   0  13  10 3943.28 932.167  11
   0  13 -10 2733.84 894.478   8
   0  13 -10 4103.16 912.982   4
   0 -13  11 4746.38 969.544   5
   0 -13 -11 5712.67 1115.53  10
   0  13 -11 4203.54 973.429   4
   0 -14   0 159.286 429.093  10
   0  14   0 619.437 553.706   3
   0  14   0 325.689 446.106   8
   0 -14   0 1046.69 484.117   2
   0  14   1 10094.2 1134.75   8
   0  14  -1 12330.4 981.830   4
   0 -14  -1 13951.3 1358.05  10
   0  14  -1 11528.0 1210.91   8
   0  14  -1 12033.7 1291.33   3
   0  14   1 11040.3 1289.04   3
   0 -14   1 10467.1 1267.96   2
   0 -14  -1 11692.8 1324.98   2
   0 -14   2 4641.02 658.940   5
   0  14  -2 6028.86 962.444   3
   0  14   2 4355.87 843.163   3
   0  14  -2 5107.06 869.551   8
   0  14  -2 4586.90 638.601   4
   0 -14  -2 4261.53 864.293   2
   0  14   2 5451.23 880.806   8
   0 -14   2 5710.42 930.697   2
   0 -14  -2 4656.26 866.721  10
   0  14   3 1786.78 567.892   8
   0 -14   3 829.100 435.197   5
   0 -14  -3 968.478 584.424   2
   0  14   3 1599.36 687.316   3
   0  14  -3 1582.05 645.053   8
   0  14  -3 1427.01 403.597   4
   0 -14   3 268.318 456.707   2
   0  14  -3 425.714 491.010   3
   0 -14  -3 1909.03 687.369  10
   0 -14  -4 60775.9 3160.34  10
   0  14  -4 62776.9 2765.45   4
   0  14  -4 60850.8 3075.54   8
   0  14   4 56584.2 2741.03   8
   0  14  -4 58510.8 2926.50   3
   0 -14  -4 61548.9 3109.66   2
   0 -14   4 59760.7 3046.48   2
   0  14   4 54931.2 2992.88   3
   0 -14   4 57525.3 2707.28   5
   0  14  -5 2777.08 727.171   3
   0 -14  -5 2589.55 664.083   2
   0 -14   5 2942.53 653.341   5
   0 -14   5 2528.31 766.105   2
   0 -14  -5 3457.41 868.256  10
   0  14   5 2402.84 733.934   3
   0  14  -5 1771.72 529.019   4
   0  14  -5 2411.59 716.385   8
   0  14   5 1262.51 458.574   8
   0  14  -6 739.300 515.012   3
   0 -14  -6 1131.47 588.402   2
   0  14   6 1098.94 527.823   8
   0 -14   6 176.997 378.986   5
   0  14  -6 682.300 600.045   8
   0 -14  -6 188.044 450.157  10
   0 -14   6 212.491 473.905   2
   0  14  -6-269.117 350.295   4
   0 -14   7 8089.17 1112.36   5
   0 -14  -7 10007.0 1359.70  10
   0  14  -7 8436.62 1259.20   8
   0  14  -7 9685.14 1170.65   3
   0  14  -7 8283.01 1134.68   4
   0 -14  -7 9729.21 1231.72   2
   0  14  -8 5387.37 886.975   3
   0  14  -8 6274.31 1175.85   8
   0  14  -8 4461.33 846.663   4
   0 -14   8 5189.54 928.340   5
   0 -14  -8 6790.32 1058.14   2
   0 -14  -8 3204.83 857.899  10
   0 -14  -8 4839.03 1025.49   9
   0 -14  -9-631.057 686.949  10
   0 -14   9-333.392 463.219   5
   0  14  -9-264.161 586.012   4
   0  14  -9-1114.20 693.067   8
   0 -14  -9 1052.35 619.367   2
   0 -14  -9 989.337 607.089   9
   0 -14 -10 2144.94 845.599  10
   0  14 -10 2265.34 808.400   4
   0 -14  10 1940.55 712.625   5
   0  15   0 393.734 505.621   8
   0 -15   0 843.441 600.403  10
   0  15   0-336.886 453.831   3
   0 -15   0 159.426 521.378   2
   0  15   1 607.516 534.031   8
   0 -15   1 201.214 522.149  10
   0  15  -1 1182.95 569.579   8
   0 -15   1-30.4823 495.055   2
   0 -15  -1 720.406 558.659  10
   0  15  -1 347.517 548.290   3
   0 -15  -1 194.897 561.840   2
   0  15   1-925.816 662.917   3
   0 -15  -2 5608.41 919.603  10
   0 -15  -2 5549.65 972.682   2
   0  15   2 4158.93 906.972   3
   0 -15   2 5895.74 1013.62   2
   0  15   2 6387.65 942.340   8
   0  15  -2 6198.42 990.332   3
   0  15  -2 6077.96 973.667   8
   0 -15  -3 15405.6 1594.97   2
   0  15  -3 14036.9 1200.47   4
   0 -15  -3 12420.3 1394.24  10
   0  15   3 13222.5 1317.28   8
   0 -15   3 13130.1 1465.49   2
   0  15  -3 13198.9 1395.26   8
   0  15   3 13400.1 1475.08   3
   0  15  -3 11674.5 1359.27   3
   0  15   4 1066.56 511.619   8
   0  15   4 1155.14 671.013   3
   0  15  -4 813.404 448.426   4
   0  15  -4 543.548 572.792   8
   0  15  -4 666.751 495.540   3
   0 -15  -4 1868.72 727.136  10
   0 -15   4 833.990 402.955   5
   0 -15   4 2047.37 730.892   2
   0 -15  -4-5.55123 484.396   2
   0 -15   5 213.635 550.676   2
   0  15  -5-279.755 522.849   3
   0  15   5-166.013 393.680   8
   0 -15   5 420.339 337.500   5
   0 -15  -5 1172.01 625.947   2
   0  15  -5 578.269 676.566   8
   0 -15  -5-791.804 557.030  10
   0  15  -5-34.3234 358.963   4
   0  15   6 380.064 427.892   8
   0 -15  -6 171.031 516.896  10
   0  15  -6 228.275 499.964   3
   0  15  -6 206.149 564.574   8
   0  15  -6 112.331 373.549   4
   0 -15   6 760.240 612.570   2
   0 -15   6-68.1513 404.613   5
   0 -15  -6-85.9790 425.490   2
   0  15  -7 1038.57 560.130   3
   0 -15  -7 871.566 519.199   2
   0  15  -7 1082.60 610.694   8
   0  15  -7 810.800 538.062   4
   0 -15  -7 773.153 689.958  10
   0 -15   7 618.851 446.591   5
   0  15  -8 107.757 426.586   3
   0 -15  -8 357.228 574.243  10
   0  15  -8 120.315 560.793   4
   0 -15  -8 1020.80 611.334   9
   0 -15  -8 1087.74 498.932   2
   0  15  -8-393.896 635.954   8
   0 -15   8 933.750 625.715   5
   0  15  -9 605.805 534.103   4
   0 -15  -9 132.041 343.026   2
   0  15 -10 1511.35 645.621   4
   0 -16   0 1012.45 490.401  10
   0  16   0 1440.95 680.093   3
   0  16   0 2848.65 742.299   8
   0 -16   0 2435.87 822.770   2
   0  16  -1 1667.92 601.367   8
   0 -16   1 1056.47 721.583   2
   0 -16  -1 1044.33 581.444  10
   0 -16   1 1156.20 567.320  10
   0  16   1 1107.87 575.184   3
   0  16   1 1113.61 550.484   8
   0  16  -1 1474.21 607.652   3
   0 -16  -1 1791.30 717.972   2
   0  16  -2 2831.36 724.131   3
   0 -16   2 2609.12 678.814  10
   0  16   2 3600.69 851.756   3
   0 -16  -2 1847.37 601.340   2
   0 -16   2 3023.68 762.855   2
   0  16  -2 2809.23 749.097   8
   0 -16  -2 2686.16 708.484  10
   0  16   2 2914.16 701.419   8
   0 -16  -3 2643.75 819.009   2
   0 -16   3 1624.70 766.550   2
   0  16   3 1598.12 552.542   8
   0  16  -3 1382.96 606.287   8
   0 -16  -3 2862.39 764.008  10
   0  16  -3 1483.51 570.301   3
   0  16   3 2153.80 695.172   3
   0  16  -4 1074.36 520.820   8
   0  16  -4 1919.34 650.882   3
   0 -16  -4 1814.84 712.498   2
   0 -16  -4 1565.40 730.702  10
   0  16   4 1934.93 642.849   8
   0  16   4 1576.78 672.476   3
   0 -16   4 1815.09 705.283   2
   0  16  -5 6329.77 1080.07   8
   0  16   5 4429.59 841.828   8
   0 -16  -5 3495.18 889.919  10
   0 -16   5 6023.90 1109.07   2
   0 -16  -5 4134.77 986.801   2
   0  16  -5 5542.12 923.732   4
   0  16  -5 6407.72 1117.66   3
   0  16  -6 4196.66 917.098   3
   0  16   6 3505.70 765.376   8
   0  16  -6 2286.94 626.166   4
   0  16  -6 4394.44 1028.37   8
   0 -16  -6 2280.12 712.623   2
   0 -16  -6 2511.48 791.368  10
   0 -16  -7 3185.01 831.099   2
   0  16  -7 4726.46 896.362   4
   0  16  -7 4411.61 984.500   8
   0  16  -7 2951.29 826.972   3
   0 -16   7 4475.72 817.401   5
   0 -16  -8 28860.9 2266.16   2
   0  16  -8 28288.7 2126.80   3
   0 -16   8 27277.3 2169.65   5
   0  16  -8 25235.5 2099.46   4
   0  16  -9-40.6140 498.870   4
   0 -16   9-660.355 624.680   5
   0 -16  -9-482.994 675.400   2
   0  17   0-331.084 592.564   3
   0 -17   0-576.280 467.738   2
   0 -17   0-405.428 537.687  10
   0  17   0 617.249 582.641   8
   0  17   1 126.362 552.526   3
   0  17  -1-70.3509 439.205   8
   0 -17   1-104.180 541.295  10
   0  17  -1-169.359 601.309   3
   0 -17  -1 178.842 471.322   2
   0 -17  -1-533.075 525.830  10
   0  17   1 1552.13 659.056   8
   0 -17   1 284.578 541.556   2
   0  17  -2 1305.52 609.567   8
   0  17  -2 1069.20 674.765   3
   0  17   2 767.084 517.166   3
   0  17   2 2315.90 753.341   8
   0 -17  -2 1524.55 759.879  10
   0 -17   2 1344.13 677.872   2
   0 -17  -2 2271.02 806.290   2
   0 -17   2 1548.49 638.259  10
   0  17  -3 879.274 531.849   8
   0 -17  -3 1667.34 685.266   2
   0 -17   3 1160.81 567.248  10
   0 -17  -3 1777.00 722.790  10
   0  17   3 1725.15 761.154   3
   0  17   3 1282.87 512.238   8
   0 -17   3 953.208 572.073   2
   0  17  -3 1520.70 670.751   3
   0 -17  -4 11156.5 1443.19   2
   0  17  -4 9957.77 1362.61   8
   0 -17  -4 9143.26 1403.57  10
   0  17  -4 11434.2 1434.61   3
   0 -17   4 8697.80 1259.74   2
   0  17   4 10317.4 1253.24   8
   0  17  -5 6180.70 1145.49   8
   0  17   5 3432.76 784.996   8
   0 -17  -5 3195.06 816.264   2
   0  17  -5 5436.80 1007.15   3
   0 -17   5 7167.03 1217.82   2
   0  17  -6 466.194 553.801   3
   0 -17  -6-291.845 597.140   2
   0  17  -7 10645.3 1333.15   3
   0  17  -8 5182.59 1030.70   4
   0 -18   0-536.208 610.877  10
   0  18   0 398.857 525.261   8
   0 -18   1 4426.54 925.307  10
   0  18   1 5386.36 1012.93   8
   0 -18  -1 5591.01 1121.27  10
   0  18  -1 4601.50 976.054   8
   0  18  -2 133.887 545.588   8
   0  18  -2 869.970 712.043   3
   0 -18   2-14.9018 438.653  10
   0  18   2 420.948 501.146   8
   0  18  -3 4763.56 1066.95   3
   0  18  -3 4039.08 906.289   8
   0  18   3 4594.61 900.136   8
   0 -18   3 4192.61 895.955  10
   0 -18   4 3200.69 827.284  10
   0  18  -4 2867.87 856.983   3
   0 -18   5 1381.28 659.337  10
   0  19   0-816.646 596.441   8
   0  19  -1-447.551 498.271   8
   0  19   1-291.709 593.834   8
   0  19   2 700.913 609.509   8
   1   0 -17 60091.6 3442.07   4
  -1   0  17 60427.7 3456.63   5
  -1   0  16 529.586 561.560   5
  -1   0  16 880.394 528.997  11
   1   0 -16 861.836 570.166   4
  -1   0  15 614.294 587.914   6
  -1   0  15 214.518 489.064   5
  -1   0  15 487.548 447.160  11
   1   0 -15 465.035 438.662   4
   1   0 -14 307.543 427.294   4
  -1   0  14 94.9514 478.673   5
  -1   0  14-293.738 454.092  11
  -1   0  14-588.949 605.835   6
  -1   0  13 10337.0 1277.10   6
  -1   0  13 8335.64 1086.29   5
   1   0 -13 9115.75 1121.07   4
  -1   0  13 7662.07 1063.77  11
  -1   0  12 700.637 442.088   5
  -1   0  12-552.147 475.034   6
  -1   0  12-90.5793 496.345  11
   1   0 -12 65.0450 406.110   4
   1   0 -11 248.289 405.817   4
  -1   0  11 33.8985 370.959   5
  -1   0  11 46.4827 389.214  11
  -1   0  11 479.506 199.110   1
  -1   0  11-669.420 554.150   6
  -1   0  10 73.4824 160.909   1
  -1   0  10-209.923 316.121   5
  -1   0  10-141.893 405.259   6
  -1   0  10-207.326 380.945  11
   1   0 -10-318.266 330.989   4
  -1   0   9-161.845 418.703   6
  -1   0   9-204.258 336.850   5
  -1   0   9 85.2494 176.794   1
  -1   0   9 335.574 324.667  11
   1   0  -9-127.990 333.761   4
  -1   0   8 274.753 302.484  11
   1   0  -8-87.3233 341.013   4
  -1   0   8-152.558 358.924   6
  -1   0   8 75.8680 143.322   1
  -1   0   8 139.003 291.230   5
   1   0  -8 265.171 366.892   9
   1   0  -7 6329.26 643.370   4
  -1   0   7 6327.28 507.020  10
  -1   0   7 6515.55 511.853   1
  -1   0   7 6800.40 548.396   7
   1   0  -7 7140.74 781.918   9
  -1   0   7 7222.03 694.541  11
  -1   0   7 5832.36 636.088   5
  -1   0   7 5326.28 655.899   6
  -1   0   6 107.282 164.259   1
  -1   0   6 107.855 172.604  10
   1   0  -6 79.6126 390.411   9
  -1   0   6 18.1660 246.157  11
  -1   0   6-26.7985 146.202   7
  -1   0   6 92.3414 311.423   6
   1   0  -6 147.077 275.908   4
  -1   0   6 121.250 283.694   5
  -1   0   5 425577. 9278.71   7
  -1   0   5 441718. 9484.52   4
  -1   0   5 401761. 9401.12  11
  -1   0   5 414283. 9466.89   5
   1   0  -5 418930. 9550.05   9
  -1   0   5 437904. 9167.48  10
  -1   0   5 412119. 9198.91   1
   1   0  -5 408514. 9251.90   7
   1   0  -5 446182. 9521.66   5
  -1   0   5 400821. 9591.05   6
   1   0  -5 408597. 9456.76   4
  -1   0   4-156.930 216.367   5
  -1   0   4 4.93972 135.511   7
   1   0  -4 114.976 184.626   7
  -1   0   4 80.1303 167.247   4
  -1   0   4 86.1831 230.905   9
  -1   0   4-78.9933 235.079   6
   1   0  -4 86.7222 159.370   5
   1   0  -4 86.0231 217.240   4
   1   0  -4 164.680 322.652   9
  -1   0   4 299.877 153.123  10
  -1   0   4-54.1612 147.912   1
  -1   0   4 224.497 191.563  11
  -1   0   3 79061.0 1883.01  10
  -1   0   3 80178.6 2039.96   7
   1   0  -3 80053.5 2118.41   5
  -1   0   3 79516.7 2109.90   4
   1   0  -3 79168.0 2097.53   4
  -1   0   3 79889.6 2098.52   5
  -1   0   3 79625.5 2191.58   9
  -1   0   3 75128.9 2028.37  11
   1   0  -3 79696.6 2041.86   7
  -1   0   3 75949.6 2156.71   6
   1   0  -3 77282.4 2162.90   9
  -1   0   3 79400.4 2036.58   1
  -1   0  -2 178.437 121.417   9
   1   0   2 50.7411 186.922   6
   1   0   2 60.0962 101.851   9
  -1   0  -2 3.71103 181.662   4
   1   0   2 59.9283 143.913   4
   1   0   3 162316. 3744.81   9
  -1   0  -3 153934. 3844.05   4
   1   0   3 150559. 3838.59   6
  -1   0  -3 156928. 3724.04   9
   1   0   3 159510. 3871.94   5
   1   0   3 167412. 3909.63   4
   1   0   4-287.545 254.638   5
   1   0   4 99.8752 138.209   4
  -1   0  -4 107.123 185.325   9
   1   0   4 197.642 181.398   9
   1   0   4-338.608 259.166   6
  -1   0  -4-80.0288 216.177   4
   1   0   5 10401.8 404.778   1
  -1   0  -5 10901.4 694.881   9
   1   0   5 11214.0 705.029   9
   1   0   5 10836.0 770.998   6
   1   0   5 12442.5 808.097   5
  -1   0  -5 11634.9 787.915   4
  -1   0  -5 11204.7 412.705   3
  -1   0  -6 22.8825 66.7312   3
   1   0   6-28.8934 291.146   6
   1   0   6-71.9408 269.538   5
  -1   0  -6 72.5013 252.819   9
   1   0   6-77.8134 84.5484   1
  -1   0  -6 420.150 308.915   4
   1   0   7 190712. 4464.13   7
   1   0   7 165155. 4913.58  11
   1   0   7 172799. 4903.61   5
   1   0   7 172084. 3977.71   1
  -1   0  -7 165199. 4839.05   4
   1   0   7 167586. 4936.33   6
  -1   0  -7 186373. 3991.67   3
  -1   0  -7 174292. 4746.06   9
   1   0   8 574.291 380.207  11
  -1   0  -8-102.950 290.653   9
   1   0   8 71.2970 90.6620   1
   1   0   8-25.5311 318.273   5
  -1   0  -8 583.597 354.398   4
   1   0   8-338.294 325.544   6
   1   0   8 218.817 186.873   7
  -1   0  -8 27.1840 68.4246   3
  -1   0  -9 39720.2 2012.15   4
  -1   0  -9 44343.4 1255.29   3
  -1   0  -9 39431.1 1917.03   9
   1   0   9 43389.9 2077.88   5
   1   0   9 41004.9 2111.49  11
   1   0   9 39884.8 2116.84   6
   1   0  10-496.704 465.542  11
  -1   0 -10 208.324 438.070   4
   1   0  10 15.4594 369.022   5
   1   0  10-88.0110 383.829   6
  -1   0 -11 44843.2 2347.66   4
   1   0  11 43161.4 2390.51  11
   1   0  11 47691.5 2394.62   5
   1   0  11 41607.9 2380.45   6
  -1   0 -12 22.9985 483.850   4
   1   0  12-777.824 513.375  11
   1   0  12-99.7343 432.209   5
   1   0  12 13.2851 407.069   6
   1   0  13 2589.82 701.134  11
  -1   0 -13 2214.29 641.962   4
   1   0  13 2417.46 623.618   5
   1   0  13 1995.22 619.346   6
   1   0  14-549.536 557.222   6
   1   0  14 785.774 608.452  11
  -1   0 -14-241.959 425.660   4
   1   0  14 85.5623 450.694   5
   1   0  15 631.094 468.611  11
   1   0  15 1123.36 573.723   6
  -1   0 -15 1271.29 597.940   4
   1   0  15 1051.40 659.394   5
  -1   0 -16 1001.48 641.796   4
   1   0  16 462.446 556.534   5
  -1  -1  17 2594.03 870.962   5
  -1   1  17 4474.17 1007.00   5
  -1  -1  16 869.902 709.013   5
  -1  -1  16 527.398 562.103  11
   1   1 -16 1056.55 632.427   4
   1  -1 -16 289.370 411.907   4
  -1   1  16-21.5866 498.851  11
  -1   1  16 573.154 461.976   5
  -1   1  15 4512.41 961.137  11
  -1   1  15 1719.24 642.175   6
  -1   1  15 2610.40 692.307   5
   1   1 -15 3036.44 764.691   4
  -1  -1  15 2243.69 737.494   6
  -1  -1  15 3427.07 833.073   5
   1  -1 -15 3662.06 754.139   4
  -1  -1  15 2503.53 674.441  11
  -1   1  14 1079.57 581.682  11
   1  -1 -14 1958.16 619.654   4
  -1  -1  14 1096.87 549.246  11
  -1  -1  14 955.663 539.512   6
  -1   1  14 1338.56 597.304   6
   1   1 -14 1333.37 463.960   4
  -1  -1  14 2711.29 781.108   5
  -1   1  14 2400.35 725.787   5
  -1   1  13 558.724 521.889   5
  -1   1  13 547.377 530.864   6
   1   1 -13 464.756 550.031   4
  -1  -1  13 219.533 406.900  11
   1  -1 -13-273.391 437.109   4
  -1  -1  13 119.926 387.822   6
  -1  -1  13-38.3933 437.542   5
  -1   1  13-242.781 462.314  11
  -1   1  12 3490.86 799.748   6
  -1  -1  12 5267.09 846.953  11
   1   1 -12 3950.14 766.223   4
   1  -1 -12 5005.47 817.078   4
  -1   1  12 4119.41 765.953  11
  -1   1  12 5895.66 843.387   5
  -1  -1  12 5243.78 849.361   5
  -1  -1  12 4527.24 851.933   6
  -1   1  11 1713.80 493.116   5
  -1   1  11 2719.14 408.503   1
  -1  -1  11 1492.62 529.158   6
  -1  -1  11 2408.73 566.865   5
   1  -1 -11 2916.65 687.822   9
   1  -1 -11 3815.11 649.010   4
   1   1 -11 2513.43 617.780   4
  -1  -1  11 2659.55 594.311  11
  -1   1  11 2535.30 569.780  11
  -1   1  11 2439.92 644.356   6
  -1  -1  11 3140.24 411.789   1
  -1  -1  10 5610.62 788.765   5
   1  -1 -10 4600.65 751.870   9
  -1   1  10 5405.15 823.410   6
  -1  -1  10 5536.05 759.795  11
  -1   1  10 5876.38 752.133   5
  -1  -1  10 5319.18 525.416   1
   1  -1 -10 5235.98 688.818   4
   1   1 -10 4689.29 735.049   4
  -1   1  10 4209.14 685.329  11
  -1  -1  10 7233.08 907.005   6
  -1   1  10 5210.77 535.698   1
  -1   1   9 12325.2 794.116   1
  -1   1   9 12301.9 991.450   5
  -1   1   9 12616.5 1116.17   6
  -1  -1   9 12414.8 1116.74   6
  -1  -1   9 11881.9 753.258   1
   1   1  -9 11995.3 553.117   2
   1  -1  -9 12151.6 1060.56   9
   1   1  -9 13287.2 1081.02   4
  -1   1   9 11017.0 981.423  11
  -1  -1   9 11643.3 999.955  11
   1  -1  -9 12571.8 1017.88   4
  -1  -1   9 11807.0 1020.86   5
   1  -1  -8 707.316 327.827   4
  -1  -1   8 1859.94 475.434   6
  -1  -1   8 409.561 191.484   1
   1   1  -8 1066.75 371.937   4
  -1  -1   8 990.489 285.196  11
  -1   1   8 763.592 402.976   6
  -1   1   8 1079.41 383.700  11
   1  -1  -8 1579.40 402.766   9
  -1   1   8 829.585 316.185   5
  -1   1   8 990.597 244.527   7
  -1   1   8 1211.03 275.301   1
  -1  -1   8 877.816 343.646   5
  -1   1   7 20016.5 1269.73   6
  -1  -1   7 21864.9 984.935   1
  -1   1   7 20623.5 1136.81   5
  -1   1   7 21285.8 1209.98  11
   1  -1  -7 21465.0 1253.43   9
  -1  -1   7 20801.6 1227.24   5
  -1  -1   7 23069.3 998.224  10
  -1  -1   7 20517.1 1270.19   6
   1  -1  -7 20472.8 1136.76   4
   1   1  -7 18577.1 1166.62   4
  -1   1   7 20610.2 985.077   1
  -1   1   7 21555.1 979.014   7
  -1   1   6 11529.4 820.355  11
   1   1  -6 11474.3 839.379   4
  -1   1   6 11454.8 688.663  10
  -1   1   6 10968.0 671.957   1
  -1  -1   6 13417.0 906.021   5
  -1   1   6 9819.95 723.810   5
  -1   1   6 11472.2 904.129   6
   1  -1  -6 11831.4 690.500   1
   1  -1  -6 11744.5 883.696   9
  -1  -1   6 12093.2 901.595   6
  -1   1   6 12344.1 661.150   7
  -1  -1   6 11916.5 675.218   1
   1  -1  -6 11845.7 792.007   4
  -1  -1   6 14264.6 804.196   7
   1  -1  -6 11021.3 636.900   7
  -1  -1   5 15762.1 810.133   7
  -1   1   5 14216.2 727.388   1
   1  -1  -5 13931.1 880.377   9
  -1   1   5 16205.6 812.789   4
  -1   1   5 16199.5 756.588  10
  -1   1   5 15696.4 712.809   7
  -1   1   5 15954.2 827.704   5
   1  -1  -5 14276.0 689.028   7
   1  -1  -5 16226.9 828.724   4
  -1  -1   5 14880.6 887.391   5
   1  -1  -5 15661.7 756.768   1
  -1   1   5 14911.4 912.726   6
   1  -1  -5 15474.1 813.741   5
  -1   1   5 14229.6 833.147  11
   1   1  -5 15433.1 907.714   4
  -1  -1   4 627.254 193.757   4
   1  -1  -4 1217.36 224.045   1
   1   1  -4 736.277 230.287   4
   1  -1  -4 1176.32 305.692   9
  -1   1   4 444.147 207.650   5
  -1  -1   4 1066.99 279.142   5
  -1  -1   4 1326.05 253.943   7
  -1  -1   4 792.812 222.141   9
   1  -1  -4 1013.62 221.612  11
   1  -1  -4 983.057 205.090   7
   1  -1  -4 1008.19 232.910   6
  -1   1   4 881.642 281.154   6
  -1   1   4 726.994 168.264   4
  -1   1   4 910.576 174.781   7
   1  -1  -4 745.118 238.111   4
   1  -1  -4 1187.04 208.721  10
   1  -1  -4 1055.34 216.012   5
  -1   1   4 1321.56 227.642   1
   1   1  -4 881.304 217.465   5
  -1   1   4 785.411 255.092  11
  -1   1   4 1407.24 211.198  10
  -1   1   4 1013.31 257.927   9
   1  -1  -3 107531. 2580.65  10
  -1  -1   3 114271. 2809.23   4
  -1  -1   3 105546. 2772.92   5
   1  -1  -3 110106. 2783.82   6
  -1   1   3 107684. 2574.01  10
  -1   1   3 102768. 2642.05   1
   1  -1  -3 106904. 2610.96   5
  -1   1   3 107579. 2603.47   4
  -1   1   3 103163. 2701.75  11
   1  -1  -3 100827. 2772.32   9
   1  -1  -3 105064. 2594.52   4
   1   1  -3 108852. 2798.59   5
  -1   1   3 108513. 2566.36   7
  -1  -1   3 105828. 2721.78   7
  -1   1   3 102274. 2750.69   6
   1  -1  -3 113319. 2739.40  11
  -1   1   3 112558. 2825.73   9
  -1   1   3 104743. 2592.09   5
   1  -1  -3 111445. 2673.77   1
   1   1  -3 106937. 2715.07   7
   1   1  -3 105740. 2774.70   4
   1  -1  -3 105759. 2554.98   7
   1   1  -2 6773.13 423.346   4
  -1   1   2 6365.24 379.988   1
  -1   1   2 7687.51 412.715  11
  -1   1   2 7039.01 350.635   7
   1  -1  -2 6776.83 319.497   5
   1  -1  -2 6902.26 340.015   7
   1   1  -2 7756.61 440.786   5
   1  -1  -2 6504.89 385.929   6
   1  -1  -2 6919.63 336.138  10
   1  -1  -2 6696.28 383.928   1
  -1   1   2 6594.27 397.548   6
   1   1  -2 6630.64 396.041   7
  -1   1   2 6935.95 325.407   5
   1  -1  -2 7478.88 395.962  11
  -1  -1   2 6945.71 422.407   5
  -1  -1   2 7421.54 433.162   4
  -1  -1   2 6438.60 402.004   7
  -1   1   2 7174.35 327.247   4
   1  -1  -2 6832.60 425.124   9
  -1   1   2 6790.79 424.136   9
   1  -1  -2 7094.50 323.555   4
   1   1   2 190.454 153.495   6
  -1   1  -2 180.608 190.486   4
   1  -1   2 321.619 146.071   4
   1   1   2 412.340 146.269  10
  -1  -1  -2 665.966 200.957   4
  -1  -1  -2 190.800 142.703   6
   1  -1   2 408.791 126.023   9
   1   1   2 384.359 94.3938   2
   1  -1   2 100.425 177.404   5
   1   1   2 373.018 158.258   4
  -1  -1  -2 236.727 94.5451   3
   1   1   2 509.804 182.915  11
   1   1   2 492.517 122.179   3
   1   1   3 900.576 238.659   6
   1  -1   3 1337.61 244.670   4
   1   1   3 1502.72 266.079  10
   1   1   3 699.371 175.760   4
  -1  -1  -3 941.292 217.106   9
  -1   1  -3 654.512 258.177   4
  -1  -1  -3 1102.12 144.765   3
  -1  -1  -3 1078.98 224.525   6
  -1  -1  -3 1145.69 259.435   4
  -1  -1  -3 1002.52 119.450   2
   1  -1   3 1021.07 294.430   5
   1   1   3 808.022 111.138   2
   1  -1   3 1072.06 196.832   9
   1   1   3 1412.53 295.016  11
  -1  -1  -4 21636.2 995.610   4
   1  -1   4 21704.9 1060.08   5
   1   1   4 19824.5 1013.49   6
  -1  -1  -4 23936.5 735.738   1
   1   1   4 20378.8 1024.91  11
  -1  -1  -4 21076.2 623.089   2
   1  -1   4 23771.0 1087.77   4
   1   1   4 23023.4 984.259   9
   1  -1   4 23380.8 945.613   9
  -1  -1  -4 22324.8 715.875   3
   1   1   4 22169.5 1004.45   5
  -1  -1  -4 22050.0 985.214   9
  -1   1  -4 20296.9 1026.62   4
  -1  -1  -4 23177.4 1043.80   6
   1   1   4 24551.9 1036.71  10
   1   1   4 23366.0 1009.84   4
  -1  -1  -5 34254.8 1387.24   9
   1  -1   5 34524.9 1494.21   6
  -1  -1  -5 35898.1 1046.25   1
   1   1   5 33608.7 1402.01   5
   1   1   5 32894.7 1455.10  11
   1  -1   5 37156.3 1372.87   9
  -1   1  -5 34605.3 1488.64   4
   1   1   5 36108.3 1088.91   7
   1  -1   5 33951.3 910.873   1
  -1  -1  -5 33001.5 1384.15   4
   1  -1   5 34380.1 1482.69   5
  -1  -1  -5 35650.1 1038.07   3
   1   1   5 35101.0 1483.47   6
   1   1   6 31780.2 1065.91   7
   1  -1   6 30477.3 1504.13   5
   1   1   6 28775.5 1372.95   5
  -1  -1  -6 29780.8 1389.79   4
   1   1   6 28148.6 1437.45   6
  -1   1  -6 29143.5 1466.05   4
  -1  -1  -6 32066.8 990.546   3
   1  -1   6 31810.3 1536.05   6
  -1  -1  -6 32710.4 1007.14   1
   1  -1   6 28379.2 845.567   1
  -1  -1  -6 29621.0 1370.80   9
   1   1   6 29446.1 1478.11  11
   1   1   7 4170.51 600.904   6
   1  -1   7 3740.03 585.200   5
  -1  -1  -7 4016.85 568.283   4
   1  -1   7 4055.86 258.949   1
  -1  -1  -7 3364.03 499.627   9
   1   1   7 4850.24 396.140   7
   1  -1   7 4231.56 591.266   6
   1   1   7 3392.95 526.158   5
  -1  -1  -7 4179.69 313.035   3
   1   1   7 4158.89 596.497  11
  -1   1  -7 4773.10 661.020   4
   1  -1   8 11063.6 1011.07   6
  -1   1  -8 9755.15 926.027   4
   1   1   8 11983.1 1057.06   6
   1   1   8 12172.4 1035.54  11
   1  -1   8 13453.5 1073.51   5
   1  -1   8 11859.4 496.574   1
  -1  -1  -8 12877.7 600.036   3
  -1  -1  -8 11414.4 933.936   4
  -1  -1  -8 11223.4 947.552   9
   1   1   8 11837.5 957.961   5
   1   1   8 12357.4 693.242   7
  -1  -1  -9 1191.61 189.153   3
  -1   1  -9 1132.39 144.293   3
   1  -1   9 1594.93 479.952   5
   1  -1   9 1253.16 449.717   6
   1   1   9 1307.98 469.419   5
   1   1   9 1548.77 265.461   7
  -1  -1  -9 1021.36 450.709   4
   1   1   9 1440.85 501.126  11
  -1   1  -9 893.364 386.214   4
   1  -1   9 1250.73 162.617   1
  -1  -1  -9 1267.26 487.957   9
   1   1   9 942.483 424.081   6
  -1  -1 -10 17521.7 1326.11   9
   1  -1  10 17036.9 1414.39   6
  -1  -1 -10 16221.5 1289.81   4
   1  -1  10 15583.5 1312.17  11
   1   1  10 17448.3 1336.22   5
  -1   1 -10 16156.1 1333.17   4
   1   1  10 17545.2 1404.75  11
   1  -1  10 18072.2 1402.22   5
   1   1  10 19234.4 1479.04   6
   1  -1  11 7712.12 976.980   5
   1   1  11 8536.55 981.493   5
   1  -1  11 7702.87 975.971   6
  -1  -1 -11 8331.11 993.722   9
   1   1  11 8407.77 1043.82   6
  -1  -1 -11 6218.62 887.069   4
   1  -1  11 6892.22 946.489  11
   1   1  11 5438.52 876.333  11
  -1   1 -11 7788.09 986.071   4
   1  -1  12 328.157 498.160  11
   1   1  12 98.9265 463.240   6
   1  -1  12 489.529 434.924   6
   1   1  12-94.0589 375.694   5
   1  -1  12-285.110 470.069   5
  -1  -1 -12 745.382 511.624   4
   1   1  12-96.4526 403.040  11
  -1   1 -12 37.0865 431.798   4
   1   1  13 201.368 459.411   5
  -1  -1 -13-21.3920 473.687   4
  -1   1 -13-288.950 467.811   4
   1  -1  13 582.251 549.051   6
   1   1  13-172.307 500.615   6
   1  -1  13 211.432 377.641   5
   1  -1  13 733.480 565.263  11
   1   1  13-70.9146 499.679  11
   1  -1  14 425.668 598.274   6
   1  -1  14 1198.55 542.444  11
   1   1  14-158.136 549.609  11
  -1   1 -14 166.813 461.939   4
   1   1  14 768.958 521.684   6
   1   1  14 520.413 431.567   5
  -1  -1 -14 404.294 435.651   4
   1  -1  14 1069.42 539.213   5
   1  -1  15 699.294 634.208  11
   1  -1  15 651.630 573.326   6
  -1   1 -15 411.732 482.858   4
   1   1  15 268.756 488.141  11
   1  -1  15 174.755 522.869   5
   1   1  15 676.781 602.492   5
   1   1  15 44.0673 535.571   6
  -1  -1 -15 811.976 531.365   4
   1   1  16-899.100 686.203   5
  -1   1 -16 122.079 584.476   4
  -1  -1 -16 1287.55 658.756   4
   1  -1  16 881.903 655.400   5
  -1  -2  16 11262.8 1463.21   5
  -1   2  16 11479.6 1491.60  11
   1   2 -16 11761.6 1517.38   4
  -1  -2  16 10435.4 1416.75  11
  -1   2  16 9797.23 1275.93   5
  -1   2  15 850.677 605.414  11
   1  -2 -15-239.888 455.348   4
  -1  -2  15 2012.62 756.807   5
  -1   2  15-670.513 595.237   5
  -1   2  15 45.7847 606.458   6
   1   2 -15-37.5146 471.124   4
  -1  -2  15 110.958 470.963  11
  -1  -2  15-15.4784 492.133   6
  -1  -2  14 10576.2 1280.97  11
  -1   2  14 10891.0 1399.03   6
  -1  -2  14 11817.4 1365.36   5
  -1  -2  14 10067.0 1357.29   6
  -1   2  14 10582.7 1218.66   5
  -1   2  14 10583.4 1292.34  11
   1  -2 -14 12015.3 1294.87   4
   1   2 -14 11739.7 1388.53   4
  -1   2  13 6727.72 1059.34   6
  -1  -2  13 7843.03 1113.97   5
   1  -2 -13 6758.82 910.204   4
  -1   2  13 7218.38 972.082   5
  -1   2  13 4885.76 860.601  11
   1   2 -13 5392.24 990.367   4
  -1  -2  13 6153.93 1021.26   6
  -1  -2  13 5664.90 902.620  11
  -1  -2  12 23685.7 1849.47   6
   1  -2 -12 25385.5 1850.48   9
  -1   2  12 28454.4 1766.39   5
   1   2 -12 25308.0 1865.23   4
   1  -2 -12 29950.5 1823.08   4
  -1   2  12 28514.0 2033.22   6
  -1  -2  12 27283.4 1833.69  11
  -1   2  12 25459.3 1838.48  11
  -1  -2  12 29284.7 1961.91   5
   1  -2 -11 21914.3 1610.55   9
  -1   2  11 19971.4 1431.18   5
  -1  -2  11 18781.9 1508.88   5
   1   2 -11 20054.6 1554.40   4
  -1   2  11 19206.0 1482.42  11
   1  -2 -11 18392.0 1378.46   4
  -1  -2  11 20237.3 1599.66   6
  -1   2  11 19251.6 1587.89   6
  -1  -2  11 19583.8 1466.06  11
  -1   2  11 20391.6 1133.31   1
   1  -2 -10 822.622 415.292   4
  -1  -2  10 578.501 250.015   1
   1   2 -10 481.048 390.224   4
  -1   2  10 106.904 179.536   1
  -1  -2  10 217.562 373.582   5
  -1   2  10 176.260 298.722   5
  -1   2  10 783.194 486.278  11
  -1   2  10 1513.62 522.376   6
  -1  -2  10 132.460 328.261  11
   1  -2 -10 448.541 170.659   2
   1  -2 -10 1035.62 557.608   9
  -1  -2  10 13.0469 377.466   6
  -1   2   9 78874.3 2299.13   7
  -1  -2   9 72194.9 2882.41   5
   1  -2  -9 70263.9 2845.37   9
  -1   2   9 66092.2 2744.72  11
  -1   2   9 72349.0 2666.09   5
  -1   2   9 68419.2 2337.57   1
  -1  -2   9 70350.5 2280.56   1
   1  -2  -9 73923.1 2670.17   4
   1   2  -9 68616.3 2855.86   4
  -1  -2   9 66931.1 2885.97   6
   1   2  -9 76069.4 1973.38   2
  -1   2   9 66390.2 2874.53   6
   1  -2  -8 18446.4 1263.01   9
  -1   2   8 17667.9 1218.60  11
   1   2  -8 20255.1 804.831   2
  -1   2   8 19138.9 1321.25   6
  -1   2   8 19110.3 1131.92   5
  -1   2   8 18074.7 991.823   1
   1   2  -8 19670.2 1319.02   4
  -1  -2   8 17549.0 1290.81   6
  -1  -2   8 18648.3 1277.25   5
   1  -2  -8 20360.2 1169.26   4
  -1   2   8 21837.4 963.833   7
  -1  -2   8 18098.8 959.147   1
  -1   2   7 503.638 323.595  11
   1   2  -7 2199.03 252.811   2
  -1   2   7 2098.32 345.610   1
   1  -2  -7 1700.87 421.676   9
  -1  -2   7 1375.29 367.925   5
   1   2  -7 1565.58 412.290   4
  -1   2   7 1940.57 365.147   5
   1  -2  -7 1881.69 312.833   1
  -1   2   7 1378.18 423.586   6
   1  -2  -7 2116.39 412.800   4
  -1   2   7 2148.00 277.256   7
   1  -2  -6 237903. 5556.96   5
   1  -2  -6 223867. 5512.73   4
  -1   2   6 236480. 5526.76   4
   1  -2  -6 219862. 5223.67   7
   1  -2  -6 237218. 5513.96   1
  -1  -2   6 219008. 5820.10   5
   1  -2  -6 221809. 5825.87   9
  -1   2   6 227555. 5521.33   5
  -1   2   6 220298. 5453.18   1
   1  -2  -6 222499. 5516.34  10
  -1   2   6 237667. 5265.17   7
   1   2  -6 230086. 5179.97   2
  -1   2   6 238067. 5564.83  10
  -1   2   6 215964. 5849.94   6
  -1   2   6 217433. 5730.24  11
   1   2  -6 218710. 5829.88   4
   1  -2  -5 340921. 7555.20   1
  -1   2   5 350091. 7562.22  10
  -1   2   5 323515. 7512.28   1
  -1  -2   5 320896. 7803.12   5
  -1  -2   5 356058. 7743.96   7
   1  -2  -5 319844. 7806.39   9
  -1   2   5 310861. 7706.18  11
  -1   2   5 339487. 7268.64   7
  -1   2   5 337597. 7478.60   4
   1  -2  -5 320141. 7250.58   7
   1  -2  -5 341219. 7493.34   5
  -1   2   5 328609. 7462.44   5
   1   2  -5 321644. 7802.13   4
   1  -2  -5 328043. 7457.36   4
   1  -2  -5 321624. 7516.11  10
  -1   2   5 319725. 7800.96   6
   1   2  -4 306141. 6798.88   5
   1  -2  -4 304169. 6714.45  11
  -1   2   4 282131. 6361.68   5
  -1   2   4 273490. 6505.95   1
  -1   2   4 274437. 6689.86   6
  -1   2   4 297901. 6512.79  10
  -1  -2   4 296170. 6671.82   7
  -1   2   4 287935. 6366.13   4
   1   2  -4 277371. 6717.22   4
  -1   2   4 291047. 6283.03   7
   1  -2  -4 294038. 6548.27   1
   1  -2  -4 295325. 6746.45   6
   1  -2  -4 283873. 6269.25   7
   1  -2  -4 286200. 6371.76   5
   1  -2  -4 275092. 6487.98  10
  -1  -2   4 273971. 6705.33   5
   1  -2  -4 276735. 6357.35   4
  -1   2   4 293059. 6736.98   9
  -1  -2   4 311544. 6787.77   4
   1  -2  -4 264817. 6660.77   9
  -1   2   4 275284. 6647.81  11
  -1   2   3 392622. 8312.15   4
   1  -2  -3 400419. 8696.62   6
   1   2  -3 375886. 8690.66   4
   1   2  -3 407779. 8744.98   5
   1  -2  -3 365105. 8657.10   9
   1  -2  -3 403784. 8656.17   8
   1  -2  -3 401852. 8603.20   1
  -1  -2   3 405201. 8727.58   4
  -1   2   3 397062. 8342.33   7
  -1   2   3 402558. 8533.04  10
  -1   2   3 393135. 8695.08   9
  -1   2   3 378399. 8658.15   6
   1  -2  -3 401289. 8658.45  11
  -1  -2   3 407132. 8683.38   7
   1  -2  -3 384325. 8325.09   7
   1  -2  -3 390238. 8307.99   4
  -1  -2   3 373508. 8682.43   5
  -1   2   3 374683. 8562.86   1
  -1   2   3 391693. 8310.70   5
   1  -2  -3 389089. 8316.15   5
   1  -2  -3 371145. 8512.92  10
  -1   2   3 386113. 8643.16  11
  -1  -2   2 29184.4 1046.73   5
  -1  -2   2 29942.0 1054.19   7
  -1  -2   2 30109.2 1062.42   4
   1   2  -2 28429.0 1045.64   4
  -1   2   2 27831.7 1014.17   6
   1  -2  -2 29293.1 1024.34   8
   1   2  -2 30192.1 966.246   2
   1  -2  -2 30496.4 1039.13   6
  -1   2   2 28666.0 1010.83  11
   1  -2  -2 29530.1 886.263   7
   1  -2  -2 30301.0 1040.68   1
  -1   2   2 27887.1 1006.95   1
   1  -2  -2 27833.4 1019.91   9
   1  -2  -2 30110.1 1024.51  11
   1   2  -2 30237.9 1069.92   5
  -1   2   2 29556.3 1027.09   8
   1  -2  -1 18630.1 693.087   6
   1  -2  -1 18037.5 715.243   8
  -1  -2   1 18601.0 706.037   5
   1   2  -1 18683.1 711.271   2
   1   2  -1 20434.7 732.705   5
   1   2  -1 19113.9 713.541   4
   1  -2  -1 19067.4 717.294  11
  -1   2   1 18622.9 689.456   6
  -1  -2   1 19307.4 732.565   7
  -1  -2   1 19020.3 717.448   4
  -1  -2  -1 11835.1 497.162   4
   1   2   1 12602.5 590.494  10
   1  -2   1 12237.7 495.604   3
  -1  -2  -1 12553.3 559.443  11
  -1  -2  -1 12227.0 413.502   7
  -1  -2  -1 12371.3 563.661   6
  -1   2  -1 12278.7 545.895   4
  -1  -2  -1 13187.7 595.657  10
   1  -2   1 12005.8 545.899   4
   1   2   1 11563.2 537.760   6
   1   2   1 13025.5 572.597  11
   1   2   1 12571.0 542.201   2
  -1  -2  -1 12321.1 529.713   2
   1   2   1 12679.8 505.484   5
  -1  -2  -1 11859.5 493.437   5
   1   2   1 12773.7 553.609   3
  -1   2  -1 12558.8 501.803   3
  -1  -2  -1 12497.8 543.811   3
   1  -2   1 12507.9 585.490   8
   1   2   1 12878.2 432.465   8
   1  -2   1 11307.5 528.353   5
  -1  -2  -1 12452.1 430.798   8
  -1   2  -1 12209.6 570.804   8
  -1  -2  -2 4415.07 316.496   3
   1   2   2 4928.57 402.033   6
   1   2   2 4144.03 316.776   4
   1   2   2 4397.38 385.676  10
  -1  -2  -2 4307.58 323.087   4
   1   2   2 4264.66 321.827   3
  -1  -2  -2 3751.84 382.239  10
  -1   2  -2 3913.52 359.787   5
  -1   2  -2 4208.59 264.185   3
  -1  -2  -2 4701.88 391.168  11
  -1   2  -2 4091.22 387.414   4
   1  -2   2 4519.90 276.058   3
   1  -2   2 3810.72 377.868   5
   1  -2   2 4049.62 359.373   4
  -1  -2  -2 3526.48 338.072   6
  -1  -2  -2 4141.29 306.524   2
   1   2   2 4322.13 316.442   5
   1  -2   2 4090.26 287.032   2
  -1  -2  -2 3829.34 265.715   8
   1   2   2 4552.46 396.365  11
   1   2   2 4498.70 311.698   2
  -1   2  -3 105966. 2959.01   4
  -1  -2  -3 113188. 2728.25   1
  -1  -2  -3 113252. 2713.39   3
  -1  -2  -3 114295. 2985.62   6
   1  -2   3 112864. 3014.80   4
   1  -2   3 110083. 2590.30   2
   1   2   3 106565. 2978.06  11
   1   2   3 102870. 2925.70   6
   1   2   3 118194. 2844.48   4
  -1  -2  -3 119728. 3043.87  11
   1   2   3 109983. 2701.19   3
   1  -2   3 107810. 2978.76   5
  -1   2  -3 109413. 2549.72   3
  -1  -2  -3 109678. 2979.35  10
  -1  -2  -3 106340. 2803.24   4
  -1   2  -3 115239. 3030.27   5
   1   2   3 116158. 2670.25   2
  -1  -2  -3 112179. 2651.66   2
   1   2   3 116163. 2988.44  10
   1  -2   4 10514.3 608.944   9
   1   2   4 12053.5 721.687  10
  -1   2  -4 9587.12 698.948   4
  -1  -2  -4 9481.01 643.697   9
  -1  -2  -4 10735.8 533.630   1
   1   2   4 9343.31 606.297   4
   1  -2   4 10529.2 427.172   2
   1   2   4 9511.53 691.998  11
  -1  -2  -4 9240.53 451.311   2
  -1   2  -4 10019.2 410.987   3
  -1  -2  -4 10078.8 624.427   4
  -1  -2  -4 10133.6 512.738   3
   1  -2   4 7884.95 662.563   5
   1   2   4 8985.56 658.924   6
  -1  -2  -4 9768.82 675.437   6
  -1  -2  -5 67077.3 2196.85   9
  -1   2  -5 60248.9 2235.44   4
   1  -2   5 62180.5 2260.53   5
   1   2   5 64027.9 2264.81  11
   1   2   5 65680.9 1586.91   7
   1   2   5 59992.9 2204.34   6
  -1  -2  -5 61496.5 2073.76   4
  -1  -2  -5 69995.9 1869.76   1
   1   2   5 70379.0 2144.82   4
   1   2   5 65023.9 2107.53   5
  -1  -2  -5 68252.2 1837.88   3
  -1   2  -5 66035.9 1635.17   3
   1  -2   5 67680.8 2071.45   9
  -1  -2  -5 65881.1 1697.31   2
  -1   2  -6 19513.0 1193.98   4
   1   2   6 18387.0 1184.18  11
   1  -2   6 19376.2 1195.99   5
  -1  -2  -6 19932.2 1125.11   9
   1   2   6 19841.4 687.424   7
  -1  -2  -6 21061.8 847.658   1
  -1  -2  -6 18355.3 1040.74   4
  -1   2  -6 19702.4 668.194   3
  -1  -2  -6 19960.5 818.177   3
   1   2   6 19555.3 1074.86   5
   1   2   6 19223.4 1164.57   6
  -1  -2  -6 19427.9 688.695   2
   1   2   7 102285. 3278.96   5
   1  -2   7 101991. 3498.28   6
  -1  -2  -7 116123. 2848.26   3
   1   2   7 114419. 2687.20   7
  -1  -2  -7 104966. 3381.53   9
   1  -2   7 109551. 3569.87   5
   1  -2   7 108432. 2592.66   1
   1   2   7 106042. 3529.33  11
  -1  -2  -7 103345. 3285.16   4
  -1  -2  -7 112844. 2859.38   1
  -1   2  -7 107286. 3555.58   4
  -1  -2  -7 106436. 2546.83   2
   1   2   7 104248. 3516.50   6
  -1   2  -7 109040. 2568.32   3
  -1  -2  -8 3438.95 552.309   4
   1   2   8 4515.60 598.939   5
  -1  -2  -8 3392.43 574.521   9
   1  -2   8 2909.39 585.515   6
  -1   2  -8 4154.32 281.225   3
   1   2   8 4363.56 650.964  11
  -1  -2  -8 4205.52 375.786   3
   1   2   8 3878.97 329.723   7
   1  -2   8 4203.56 657.284   5
  -1   2  -8 3791.08 645.152   4
   1   2   8 3815.02 644.004   6
  -1  -2  -8 3635.07 362.639   1
   1  -2   8 3856.91 282.510   1
  -1  -2  -9 95.8305 150.946   3
  -1  -2  -9 259.571 391.386   9
  -1  -2  -9-327.864 351.136   4
   1   2   9 138.560 123.299   7
   1   2   9-57.1456 289.024   5
   1  -2   9-478.740 451.271   6
   1   2   9 70.2872 442.195  11
   1   2   9-303.242 394.768   6
   1  -2   9-414.695 412.776   5
  -1   2  -9-228.288 409.198   4
  -1   2  -9 198.691 93.4714   3
   1  -2   9 102.827 82.4494   1
   1   2  10 307.003 448.438  11
  -1   2 -10-198.814 511.573   4
  -1  -2 -10 783.805 465.416   9
   1  -2  10-175.920 385.610   6
   1  -2  10-28.3859 394.705   5
   1   2  10 322.399 462.892   6
  -1  -2 -10-38.1354 326.310   4
   1   2  10-16.4851 343.246   5
   1   2  11 17715.9 1409.84   5
  -1  -2 -11 17120.2 1378.19   4
   1   2  11 17303.3 1513.49  11
   1   2  11 18157.0 1535.86   6
   1  -2  11 19158.2 1563.11   5
   1  -2  11 19163.2 1563.46   6
  -1  -2 -11 19385.4 1490.12   9
  -1   2 -11 19331.8 1572.89   4
   1  -2  11 17645.2 1478.92  11
  -1  -2 -12 2325.28 600.531   4
   1   2  12 3653.86 790.712   6
  -1  -2 -12 900.015 495.241   9
   1   2  12 1281.38 382.589   5
  -1   2 -12 3188.50 694.359   4
   1  -2  12 2157.35 602.399   6
   1   2  12 1815.90 630.145  11
   1  -2  12 2277.40 675.425   5
   1  -2  12 1213.10 552.729  11
   1  -2  13 1427.68 520.927  11
   1   2  13 1297.92 706.107   6
  -1  -2 -13 3017.98 823.013   9
  -1  -2 -13 1809.98 582.230   4
   1  -2  13 608.490 555.270   6
  -1   2 -13 2139.11 674.881   4
   1   2  13 1027.54 472.854   5
   1  -2  13 2342.27 631.032   5
   1   2  13 714.685 485.125  11
  -1  -2 -14 636.449 434.315   4
   1  -2  14 688.224 545.597   5
   1  -2  14 2111.66 741.267   6
  -1   2 -14 364.548 483.986   4
   1  -2  14 614.386 573.266  11
   1   2  14 297.885 542.627   6
   1   2  14 996.287 531.704   5
   1   2  14-199.344 553.530  11
   1  -2  15 7275.15 1225.07   6
   1   2  15 9381.66 1245.97   5
   1  -2  15 7166.38 1117.34  11
   1  -2  15 9674.36 1339.49   5
  -1   2 -15 8703.14 1286.44   4
  -1  -2 -15 7914.19 1125.16   4
   1   2  15 7280.07 1225.83   6
   1   2  15 7130.60 1177.21  11
  -1  -2 -16 4681.67 961.994   4
   1  -2  16 5756.05 1199.91   5
   1   2  16 3751.51 874.289   5
  -1   3  16 6763.72 1173.89  11
  -1  -3  16 6574.36 1129.87  11
   1   3 -16 6456.82 1165.87   4
  -1  -3  16 4019.42 950.324   5
   1   3 -15 16807.3 1752.07   4
  -1   3  15 23379.5 1793.39   5
  -1  -3  15 19854.5 1856.49   5
  -1   3  15 16977.3 1763.03  11
  -1   3  15 15607.7 1743.84   6
  -1  -3  15 18839.9 1773.14  11
  -1  -3  15 18534.8 1894.10   6
  -1  -3  14-463.056 694.622   6
   1   3 -14 1783.25 734.270   4
  -1   3  14 683.207 474.983  11
  -1  -3  14 1961.65 680.346   5
  -1   3  14 1720.12 572.784   5
   1  -3 -14 1457.46 555.004   4
  -1   3  14 446.878 401.901   6
  -1  -3  14 803.104 537.835  11
   1  -3 -14 1465.59 642.919   9
  -1   3  13 2760.14 674.003   6
   1   3 -13 3480.54 820.856   4
   1  -3 -13 3607.16 682.768   4
  -1   3  13 3809.84 708.054   5
  -1  -3  13 2428.15 691.690   6
   1  -3 -13 5153.92 965.156   9
  -1   3  13 2974.34 753.133  11
  -1  -3  13 4509.86 901.903   5
  -1  -3  13 3324.80 737.387  11
   1  -3 -12 622.055 600.747   9
   1  -3 -12 1428.28 491.050   4
  -1  -3  12-261.232 455.563   5
   1   3 -12 56.6765 493.924   4
  -1  -3  12 435.729 360.087  11
  -1  -3  12-110.299 448.650   6
  -1   3  12 1004.50 464.339   5
  -1   3  12 242.785 402.729  11
  -1   3  12 845.859 506.408   6
   1  -3 -11 30525.7 1972.75   9
  -1   3  11 32929.3 1990.64  11
  -1   3  11 33319.2 1572.99   1
  -1   3  11 31309.9 1751.06   5
  -1  -3  11 34465.8 2070.74   5
   1  -3 -11 34657.4 1826.26   4
   1   3 -11 34475.9 2125.72   4
  -1   3  11 30085.1 2005.68   6
  -1  -3  11 28472.9 1979.99   6
   1  -3 -10 43036.0 1471.70   2
  -1   3  10 39673.3 1726.04   1
  -1   3  10 39980.2 2225.97   6
   1  -3 -10 39764.1 2166.10   9
   1  -3 -10 40397.9 1920.34   4
  -1  -3  10 40542.8 1638.72   1
  -1  -3  10 40731.6 2250.50   6
  -1   3  10 37549.5 2065.94  11
  -1   3  10 43784.5 2002.40   5
  -1  -3  10 41422.3 2217.34   5
   1   3 -10 41064.0 2214.51   4
   1   3  -9 4420.32 729.388   4
  -1   3   9 3052.49 585.152  11
  -1   3   9 4513.50 414.024   7
  -1   3   9 3943.97 488.418   1
   1   3  -9 4072.93 360.063   2
   1  -3  -9 4417.34 581.433   4
  -1  -3   9 4160.14 476.688   1
   1  -3  -9 2949.59 573.115   9
  -1   3   9 3954.79 554.957   5
   1  -3  -9 4292.55 428.281   2
  -1  -3   9 4130.62 705.852   5
  -1   3   9 4029.57 688.230   6
   1  -3  -8 15236.2 1167.21   9
   1   3  -8 14260.0 1147.84   4
  -1   3   8 15022.7 1153.66  11
  -1   3   8 15340.6 1193.97   6
  -1   3   8 14311.0 914.871   1
  -1   3   8 16680.4 782.047   7
   1   3  -8 15752.2 746.672   2
  -1   3   8 16497.9 1011.64   5
   1  -3  -8 15320.9 970.675   4
  -1  -3   8 16062.0 1195.63   5
   1  -3  -7 496.023 160.830   7
   1   3  -7 299.755 169.640   2
  -1   3   7 455.019 150.531   7
  -1   3   7 575.790 235.045   5
   1  -3  -7 482.288 296.905  10
  -1   3   7 400.482 197.022   1
  -1  -3   7 373.741 367.820   5
   1  -3  -7 249.001 203.863   4
   1   3  -7 148.945 305.844   4
  -1   3   7 528.809 309.774  11
  -1   3   7 330.705 324.946   6
   1  -3  -7 350.156 360.415   9
  -1   3   6 35813.3 1313.28   4
  -1   3   6 33206.5 1375.69   1
  -1   3   6 32395.7 1276.95   5
  -1   3   6 30093.6 1527.87   6
   1  -3  -6 32594.5 1414.19  10
  -1  -3   6 34516.9 1634.44   5
   1  -3  -6 32919.0 1583.37   9
  -1   3   6 31078.2 1519.78  11
   1   3  -6 33117.5 1605.03   4
   1  -3  -6 32774.5 1104.35   7
   1  -3  -6 32830.8 1287.82   4
  -1   3   6 34605.3 1117.80   7
   1   3  -6 35226.4 1216.66   2
   1  -3  -5 109342. 2681.71   7
   1  -3  -5 108374. 2815.70   4
  -1   3   5 109320. 2821.52   5
  -1   3   5 106515. 3218.05  11
   1  -3  -5 105798. 3056.96  10
   1  -3  -5 109115. 3259.55   9
  -1   3   5 110568. 2679.05   7
   1  -3  -5 114743. 3067.58   3
  -1  -3   5 109093. 3294.01   5
   1  -3  -5 115768. 3091.08   1
  -1   3   5 114136. 2836.74   4
   1   3  -5 109947. 2849.53   2
  -1   3   5 103573. 3211.53   6
   1   3  -5 104567. 3258.81   4
  -1   3   5 106423. 3024.87   1
   1  -3  -4 11117.3 671.294   3
  -1  -3   4 10053.3 729.825   5
   1  -3  -4 11166.7 694.093   1
  -1   3   4 9553.82 697.838   6
  -1   3   4 10086.5 482.997   7
   1  -3  -4 10926.0 691.275   8
  -1   3   4 9627.20 481.833   4
   1   3  -4 9998.96 574.925   2
  -1   3   4 9724.85 481.255   5
   1  -3  -4 9653.30 488.131   4
   1  -3  -4 8967.11 459.140   7
   1  -3  -4 9609.21 637.208  10
   1  -3  -4 9652.58 723.329   9
   1   3  -4 9894.93 734.646   4
  -1   3   4 9187.62 633.283   1
  -1   3   4 9560.97 705.970  11
  -1   3   4 10187.7 645.689  10
   1   3  -3 62777.8 1783.46   2
  -1   3   3 61277.1 1476.80   4
  -1   3   3 58352.2 1896.75  11
   1  -3  -3 59566.3 1471.05   4
   1  -3  -3 63240.2 1898.07   8
  -1  -3   3 63224.1 1957.83   7
   1  -3  -3 58069.9 1903.01   9
   1  -3  -3 64734.2 1922.48   1
  -1  -3   3 62915.2 1961.96   4
   1  -3  -3 63768.6 1899.02   3
   1  -3  -3 63654.3 1942.63  11
  -1   3   3 61139.6 1474.65   5
  -1  -3   3 57721.2 1920.17   5
   1   3  -3 58053.9 1920.03   4
   1  -3  -3 59203.5 1604.24   7
   1  -3  -3 56455.3 1829.25  10
  -1   3   3 59310.8 1871.20   1
  -1   3   3 57885.5 1909.46   6
   1  -3  -3 64518.0 1966.62   6
   1   3  -3 64032.4 1981.31   5
   1  -3  -2 10710.2 615.300   8
   1  -3  -2 11963.7 660.569   1
   1   3  -2 11732.0 630.928   3
  -1   3   2 11386.3 651.765  11
   1  -3  -2 12326.3 662.646  11
  -1   3   2 10508.5 626.959   6
   1  -3  -2 11282.3 631.038   3
   1   3  -2 11060.6 603.669   2
   1   3  -2 12433.2 670.903   5
  -1  -3   2 11743.4 645.447   4
   1   3  -2 11512.7 662.681   4
   1  -3  -2 11965.0 650.650   6
  -1   3   2 10669.2 632.495   8
  -1   3   2 10490.0 627.151   1
  -1  -3   2 10918.2 631.020   5
   1   3  -1 285505. 6442.62   2
   1  -3  -1 294468. 6424.65   6
   1   3  -1 277008. 6429.90   3
   1  -3  -1 289542. 6466.41  11
  -1  -3   1 272077. 6367.70   5
   1  -3  -1 296046. 6470.33   3
   1   3  -1 281323. 6366.27   4
  -1  -3   1 289373. 6417.26   4
   1   3  -1 300552. 6421.72   5
   1  -3  -1 293768. 6444.54   8
   1   3  -1 283513. 6333.44   8
   1  -3  -1 295991. 6500.08   1
  -1   3   1 283395. 6446.29   3
  -1  -3   1 281936. 6429.58   2
  -1   3   1 282178. 6423.26   8
  -1  -3   0 74819.3 2117.57   2
   1  -3   0 77797.4 2133.15   8
   1   3   0 78710.2 2129.47   3
  -1  -3   0 85473.5 2092.88  11
   1  -3   0 76270.5 1893.71   5
   1   3   0 79992.7 1977.25   8
  -1   3   0 75507.3 2111.09   8
  -1  -3   0 80239.9 2152.20   3
  -1  -3   0 74856.7 2084.64  10
  -1  -3   0 74686.7 2010.72   5
   1  -3   0 82550.6 2151.45   1
   1   3   0 81081.1 2019.39   5
   1   3   0 81545.4 2148.53   2
  -1   3   0 79443.5 1907.16   5
  -1  -3   0 81911.5 2037.43   4
  -1  -3   0 80058.5 1980.70   8
   1  -3   0 76573.2 1899.33   4
  -1   3   0 77268.9 2098.24   3
   1  -3   0 81358.8 2123.18   3
  -1   3   0 79575.4 1902.73   4
  -1   3  -1 7201.79 512.567   8
   1   3   1 8323.94 516.065  10
  -1  -3  -1 8305.88 405.517   8
   1  -3   1 7983.55 467.841   3
  -1   3  -1 8117.10 471.332   5
   1  -3   1 7806.10 487.881   2
   1   3   1 8305.07 516.836  11
   1   3   1 8085.34 419.511   5
  -1  -3  -1 7804.59 490.412   2
  -1  -3  -1 8452.15 507.479   6
  -1  -3  -1 7941.80 531.948  10
  -1  -3  -1 8365.02 414.531   5
   1   3   1 7680.50 495.868   3
  -1  -3  -1 8234.23 497.545   3
   1  -3   1 8050.37 469.306   4
   1  -3   1 8528.66 481.448   5
  -1  -3  -1 8167.99 505.693  11
   1   3   1 8276.15 415.070   8
   1  -3   1 7851.76 516.632   8
  -1   3  -1 7738.29 465.613   3
   1   3   1 8865.26 510.932   2
  -1   3  -1 8028.39 464.079   4
  -1  -3  -2 196814. 4337.53   8
  -1  -3  -2 198316. 4630.60  11
  -1   3  -2 182793. 4546.34   4
   1   3   2 204511. 4507.46   2
  -1  -3  -2 187089. 4097.90   7
   1   3   2 183819. 4557.67   6
  -1  -3  -2 180774. 4604.37  10
   1  -3   2 193712. 4583.20   4
  -1  -3  -2 183414. 4323.14   4
   1   3   2 195054. 4349.86   5
   1   3   2 188963. 4464.73   3
  -1   3  -2 188031. 4594.49   8
   1   3   2 199070. 4662.92  10
  -1  -3  -2 198379. 4629.09   6
  -1  -3  -2 183679. 4446.73   2
   1   3   2 193871. 4360.25   4
   1  -3   2 195152. 4387.00   3
  -1   3  -2 202784. 4608.94   5
   1   3   2 184146. 4312.80   8
  -1   3  -2 188683. 4358.25   3
   1   3   2 191126. 4599.15  11
  -1  -3  -2 207206. 4530.05   3
   1  -3   2 189570. 4412.09   2
  -1  -3  -2 190121. 4327.25   5
   1  -3   2 179933. 4547.94   5
   1   3   3 79836.9 2135.95   5
  -1  -3  -3 83995.3 2427.64  11
  -1  -3  -3 75155.1 2355.44  10
   1   3   3 85616.3 2177.71   2
  -1  -3  -3 80041.2 2138.74   8
   1   3   3 77896.2 2176.94   3
  -1  -3  -3 76374.9 2120.56   4
   1   3   3 80330.6 2135.86   4
   1   3   3 75940.5 2342.87   6
  -1   3  -3 76343.4 2349.20   4
   1   3   3 86682.2 2433.29  10
  -1   3  -3 85535.6 2434.71   5
   1  -3   3 78714.1 2061.50   3
   1  -3   3 74775.6 2350.13   5
  -1  -3  -3 84189.7 2411.64   6
  -1  -3  -3 83954.7 2221.48   3
  -1   3  -3 75839.4 2034.47   3
   1  -3   3 78150.4 2084.21   2
  -1  -3  -3 76806.1 2126.66   2
   1  -3   3 84124.9 2415.42   4
   1   3   3 76275.6 2373.28  11
  -1  -3  -4 51377.8 1864.79  10
   1   3   4 48304.8 1865.43  11
  -1  -3  -4 56577.8 1675.94   3
   1  -3   4 52158.4 1907.63   5
  -1  -3  -4 51789.9 1565.30   2
   1  -3   4 53465.6 1512.44   2
  -1  -3  -4 54025.6 1668.21   1
   1   3   4 54568.9 1686.13   4
  -1   3  -4 51874.6 1890.07   4
  -1  -3  -4 50949.6 1841.61   9
  -1  -3  -4 52194.2 1664.71   4
   1   3   4 50958.0 1873.09   6
   1   3   4 52876.6 1640.35   3
  -1   3  -4 54224.4 1492.67   3
  -1  -3  -5 59895.2 1987.84   4
   1  -3   5 64975.7 1724.49   2
   1   3   5 60627.7 2229.74   6
   1  -3   5 65884.7 2063.61   9
  -1  -3  -5 62320.5 1790.36   2
   1   3   5 60963.0 2253.00  11
  -1  -3  -5 63633.2 2233.10  10
   1   3   5 66063.6 2032.18   4
  -1  -3  -5 68237.0 1938.04   3
  -1   3  -5 59210.3 2254.17   4
  -1  -3  -5 60229.2 2176.40   9
   1  -3   5 59559.4 2254.46   5
  -1   3  -5 61109.0 1693.89   3
  -1  -3  -5 66985.8 1960.91   1
  -1  -3  -6 1566.91 267.924   3
   1  -3   6 1405.91 434.990   5
  -1   3  -6 1775.28 221.374   3
  -1  -3  -6 1563.42 349.688   4
  -1   3  -6 1946.01 463.785   4
  -1  -3  -6 1406.04 234.374   2
   1   3   6 1456.31 342.536   5
   1   3   6 912.094 345.974  11
   1   3   6 1737.68 412.707   6
  -1  -3  -6 1879.76 406.943   9
  -1  -3  -6 1622.08 273.174   1
  -1   3  -7 15792.8 650.451   3
  -1  -3  -7 14195.6 1050.38   9
   1  -3   7 13735.4 1103.15   5
  -1  -3  -7 15393.8 690.327   2
  -1  -3  -7 15273.0 980.916   4
   1   3   7 14285.6 488.039   7
   1   3   7 14795.1 971.595   5
   1   3   7 12405.8 1034.64   6
  -1   3  -7 14305.9 1118.14   4
  -1  -3  -7 15891.3 813.298   3
  -1  -3  -7 16695.6 843.078   1
   1   3   7 15673.2 1137.65  11
  -1   3  -8 2135.05 229.973   3
  -1  -3  -8 2517.23 330.988   3
   1   3   8 2430.53 552.267  11
   1   3   8 2192.85 430.956   5
  -1  -3  -8 2149.43 324.055   1
  -1  -3  -8 2489.78 504.550   9
  -1   3  -8 2362.22 539.750   4
  -1  -3  -8 2747.66 264.305   2
   1   3   8 2355.34 194.084   7
   1  -3   8 2216.37 547.125   5
   1  -3   8 1391.60 206.720   1
   1   3   8 2418.86 490.671   6
  -1  -3  -8 2382.72 424.695   4
   1  -3   9 401.191 467.853   6
  -1  -3  -9 159.609 379.129   9
  -1  -3  -9 132.724 153.593   1
   1  -3   9 28.9254 105.233   1
   1   3   9 180.126 416.035  11
   1   3   9 161.598 88.5188   7
   1   3   9-97.6396 400.412   6
   1   3   9 488.444 360.637   5
  -1  -3  -9 105.246 283.040   4
  -1  -3  -9 167.850 176.554   3
   1  -3   9-354.548 469.909   5
  -1   3  -9 751.131 522.311   4
  -1   3  -9 3.94428 94.4078   3
   1  -3  10 7001.34 939.776   5
  -1  -3 -10 8700.35 892.372   4
   1   3  10 7998.53 992.096  11
  -1   3 -10 9360.31 1064.85   4
   1   3  10 9144.68 1030.80   6
  -1  -3 -10 7838.45 949.259   9
   1   3  10 7396.22 837.499   5
   1  -3  10 8377.05 1012.33   6
  -1   3 -11 761.606 553.443   4
   1   3  11-295.356 422.014   6
  -1  -3 -11-163.532 511.103   9
   1   3  11 664.053 390.628   5
   1   3  11 561.862 461.090  11
  -1  -3 -11 283.127 324.504   4
   1  -3  11 983.276 449.602   5
   1  -3  11 393.697 457.546   6
   1  -3  12 2902.29 710.835   6
  -1   3 -12 2608.77 767.864   4
   1   3  12 1851.89 586.268   6
  -1  -3 -12 709.358 487.712   9
   1   3  12 1822.89 550.864   5
  -1  -3 -12 2168.27 542.121   4
   1  -3  12 1123.38 500.189   5
   1   3  12 1658.70 586.532  11
   1  -3  13 2072.30 686.915   5
   1   3  13 696.921 353.822   5
   1  -3  13-120.941 563.259   6
   1   3  13 368.244 500.457   6
  -1  -3 -13 1207.12 600.270   9
  -1  -3 -13 1507.69 596.565   4
   1  -3  13 379.778 462.428  11
   1   3  13 763.365 495.071  11
  -1   3 -13 1101.51 630.341   4
   1  -3  14 1467.71 531.340   6
   1   3  14 1484.67 543.382   5
  -1  -3 -14 1550.97 659.693   9
  -1  -3 -14 1060.10 459.749   4
   1   3  14 1983.74 804.924   6
   1  -3  14 1757.12 712.745  11
   1  -3  14 1694.02 661.318   5
   1   3  14 1476.46 565.270  11
  -1   3 -14 2799.84 804.754   4
   1   3  15 3020.01 770.407   5
   1  -3  15 1825.36 743.874   5
  -1  -3 -15 2335.62 686.654   4
   1  -3  15 2950.18 881.853   6
   1   3  15 2536.61 900.894  11
  -1   3 -15 1751.05 785.881   4
   1  -3  15 2914.66 789.528  11
   1   3  15 721.818 559.326   6
  -1  -4  16 19812.5 1882.69  11
  -1  -4  15 2452.00 764.113  11
  -1  -4  15 790.231 484.459   6
   1   4 -15 2593.50 777.166   4
  -1   4  15 1631.19 729.339   6
   1  -4 -15 2081.04 831.502   9
  -1   4  15 2430.87 830.840  11
  -1  -4  15 2766.15 883.627   5
  -1  -4  14 1662.74 578.593  11
  -1   4  14 1106.84 663.426   6
  -1   4  14 526.234 392.542   5
  -1   4  14 1304.95 599.094  11
  -1  -4  14 1815.73 628.534   5
  -1  -4  14 625.067 608.297   6
   1  -4 -14-365.917 557.332   9
   1   4 -14 1386.19 610.265   4
  -1   4  13 4663.41 738.290   5
  -1  -4  13 4864.85 933.783   5
  -1  -4  13 2824.24 666.103  11
   1  -4 -13 3760.42 686.990   4
   1  -4 -13 4829.80 951.657   9
  -1   4  13 3699.49 807.445   6
   1   4 -13 6071.44 1042.97   4
  -1   4  13 3895.77 837.888  11
  -1  -4  13 2341.70 679.339   6
  -1   4  12 2013.65 605.585  11
   1  -4 -12 1572.32 594.317   9
   1  -4 -12 3162.00 573.845   4
  -1  -4  12 2250.55 706.745   5
  -1  -4  12 1974.61 671.477   6
  -1   4  12 1947.93 454.496   5
  -1   4  12 2032.52 597.088   6
   1   4 -12 3390.52 847.417   4
  -1   4  11 14811.6 1390.69   6
   1   4 -11 15030.3 924.740   3
  -1   4  11 14155.7 1326.00  11
  -1  -4  11 14168.0 1374.73   5
  -1  -4  11 11862.3 1272.57   6
   1  -4 -11 12492.1 1272.01   9
  -1   4  11 14057.2 1116.92   5
   1  -4 -11 14869.5 1141.46   4
   1   4 -11 13839.8 1376.61   4
  -1  -4  10 28674.3 1853.34   5
   1   4 -10 28424.3 1868.43   4
   1  -4 -10 27843.2 1812.83   9
  -1   4  10 27046.1 1816.36   6
  -1   4  10 29576.8 1552.59   5
   1  -4 -10 29679.3 1265.16   2
  -1   4  10 26729.0 1761.53  11
   1  -4 -10 29019.0 1543.05   4
  -1  -4  10 28980.5 1386.78   1
  -1   4   9 2511.47 430.927   5
  -1   4   9 2786.41 299.327   7
   1  -4  -9 2709.47 479.531   4
   1   4  -9 2383.06 643.361   4
  -1  -4   9 3235.60 662.081   5
  -1   4   9 2727.53 599.526   6
  -1   4   9 3026.10 465.421   1
  -1   4   9 2870.62 640.871  11
   1  -4  -9 2897.57 391.350   2
  -1   4   8 42322.8 2040.44  11
  -1  -4   8 41861.4 2099.24   5
   1  -4  -8 42542.2 1888.06  10
   1  -4  -8 40380.9 2055.16   9
  -1   4   8 40442.5 1750.51   1
  -1   4   8 42926.8 1697.99   5
   1  -4  -8 42853.2 1699.89   4
  -1   4   8 41635.4 2071.02   6
  -1   4   8 45180.5 1370.38   7
   1   4  -8 43634.6 1512.71   2
   1  -4  -8 42750.3 1368.26   7
   1   4  -8 38868.2 2065.92   4
   1  -4  -8 42170.1 1588.75   2
   1   4  -7 825.546 327.183   4
  -1  -4   7 24.4105 341.989   5
   1  -4  -7 844.464 180.924   7
   1  -4  -7 1091.78 286.705   4
  -1   4   7 740.414 387.272  11
  -1   4   7 1208.95 253.606   4
   1  -4  -7 168.403 313.978   9
   1   4  -7 577.187 189.913   2
  -1   4   7 644.029 147.173   7
  -1   4   7 808.752 229.350   5
  -1   4   7 442.703 230.061   1
   1  -4  -7 327.800 251.812  10
  -1   4   7 531.897 353.397   6
  -1   4   6 8194.20 551.013   5
  -1   4   6 7815.08 684.202   1
  -1   4   6 8726.21 559.513   4
   1  -4  -6 8321.00 553.949   4
   1  -4  -6 7848.09 700.335  10
   1  -4  -6 8461.33 818.275   9
   1   4  -6 8408.68 832.189   4
   1  -4  -6 8785.90 477.718   7
  -1   4   6 9172.03 816.203   6
   1   4  -6 8179.64 570.367   2
  -1   4   6 8010.06 784.694  11
  -1  -4   6 7717.77 791.781   5
   1   4  -5 280559. 7042.67   4
  -1   4   5 296076. 6351.07   4
   1   4  -5 294964. 6601.97   2
  -1   4   5 274895. 6999.47   6
   1  -4  -5 272509. 6817.94  10
  -1   4   5 291130. 6345.63   5
   1  -4  -5 289146. 6336.88   4
  -1  -4   5 274038. 7014.90   5
  -1   4   5 277919. 6792.72   1
  -1   4   5 278445. 6999.03  11
   1  -4  -5 277754. 6255.33   7
   1  -4  -5 273082. 7004.55   9
   1   4  -4 14509.2 926.771   4
  -1   4   4 16086.1 582.173   5
   1   4  -4 14426.7 807.909   3
  -1   4   4 15650.1 960.987  11
  -1   4   4 15390.1 575.344   4
   1  -4  -4 15192.2 647.505   7
   1  -4  -4 14787.8 872.681  10
   1  -4  -4 15042.0 958.450   9
   1  -4  -4 14912.8 571.330   4
   1   4  -4 16359.1 814.952   2
  -1  -4   4 14378.2 932.942   5
  -1   4   4 14541.2 928.432   6
  -1   4   3 226583. 5762.81  11
   1  -4  -3 235373. 5387.09   7
   1   4  -3 241837. 5651.30   2
   1  -4  -3 252578. 5774.04   8
   1   4  -3 257231. 5879.85   5
  -1   4   3 232202. 5709.07   8
   1  -4  -3 229149. 5706.24  10
   1  -4  -3 254330. 5794.71   3
   1   4  -3 236051. 5794.88   4
  -1  -4   3 251981. 5842.73   4
   1  -4  -3 257349. 5843.57   1
   1   4  -3 232003. 5639.17   3
  -1   4   3 227243. 5754.60   6
  -1  -4   3 229019. 5771.25   5
   1  -4  -2 37797.6 1379.62   6
   1   4  -2 35216.3 1318.37   3
   1  -4  -2 36574.6 1391.69   1
   1  -4  -2 39166.1 1367.86   8
  -1   4   2 34950.4 1353.37   3
  -1   4   2 35427.0 1326.60   8
  -1  -4   2 37753.7 1355.79   4
  -1   4   2 34302.4 1354.59  11
  -1   4   2 34134.5 1337.02   6
  -1  -4   2 33623.1 1302.56   2
  -1  -4   2 35160.7 1321.43   5
   1   4  -2 33120.8 1301.73   4
   1  -4  -2 38714.1 1388.61   3
   1  -4  -2 36931.6 1389.47  11
   1   4  -2 37912.9 1365.20   5
   1   4  -2 36311.0 1323.56   2
  -1  -4   1 125512. 3165.74   3
   1  -4  -1 126103. 3212.22   1
   1  -4  -1 116731. 2613.42   5
   1  -4  -1 120996. 3111.35   6
  -1  -4   1 113902. 3109.68   2
   1  -4  -1 126655. 3168.72  11
  -1  -4   1 113115. 3008.55   5
   1   4  -1 114717. 3104.53   3
  -1   4   1 120807. 2618.88   5
   1  -4  -1 115588. 2612.56   4
   1   4  -1 115452. 3001.86   8
   1   4  -1 122107. 3130.53   2
   1   4  -1 123627. 3052.42   5
  -1   4   1 118373. 2610.95   4
   1  -4  -1 122325. 3141.75   3
  -1  -4   1 124971. 3050.19   4
   1  -4  -1 123045. 3105.21   8
  -1   4   1 112985. 3076.24   8
  -1   4   1 111379. 3099.71   3
   1   4  -1 114120. 2992.63   4
   1  -4   0 172693. 4235.92   3
   1  -4   0 164845. 3913.37   5
   1   4   0 178203. 4069.41   5
  -1  -4   0 173163. 4256.04   2
   1   4   0 192190. 4324.90   2
   1  -4   0 184339. 4271.10   8
  -1  -4   0 179451. 4087.03   8
  -1  -4   0 167641. 4189.63  10
  -1   4   0 168959. 4207.63   3
  -1   4   0 172109. 3911.51   4
  -1   4   0 167262. 4221.48   8
   1  -4   0 174688. 3924.00   4
  -1  -4   0 180000. 4201.84  11
   1   4   0 172313. 4069.35   8
  -1  -4   0 163845. 4041.45   5
   1   4   0 168028. 4240.36   3
  -1  -4   0 175213. 4065.56   4
  -1   4   0 178780. 3937.69   5
   1   4   0 169583. 4031.84   4
   1  -4   0 162140. 4212.28   2
  -1  -4   0 179622. 4285.67   3
   1  -4   1 74343.7 2045.27   4
   1   4   1 72394.6 1965.59   8
  -1  -4  -1 78175.6 2199.59   6
  -1  -4  -1 77137.2 2181.04  11
   1  -4   1 75139.6 2127.69   3
   1  -4   1 70960.6 2123.83   2
   1   4   1 79013.6 2199.55   2
  -1  -4  -1 70415.2 2168.46  10
  -1   4  -1 70514.1 2093.78   3
  -1   4  -1 72615.5 2014.41   4
  -1  -4  -1 78453.2 2199.38   3
  -1  -4  -1 69711.2 1905.60   5
   1  -4   1 70192.4 2010.07   5
  -1   4  -1 73807.4 2199.92   8
  -1   4  -1 75805.3 2041.50   5
  -1  -4  -1 73014.5 2145.71   2
   1   4   1 74464.4 1939.97   5
   1   4   1 70820.6 2122.86  11
  -1  -4  -1 76906.3 1987.50   8
   1   4   1 70431.5 2141.16   3
   1  -4   1 76352.2 2206.51   8
  -1  -4  -2 7826.47 441.753   4
   1  -4   2 8798.08 547.386   3
   1   4   2 7709.08 575.079   3
   1   4   2 6196.42 537.636   6
   1   4   2 7528.15 587.003  11
   1  -4   2 7780.90 546.732   2
   1   4   2 7721.48 476.260   8
   1   4   2 7156.03 426.554   5
  -1  -4  -2 7398.02 424.804   5
  -1  -4  -2 9324.27 605.944   3
  -1   4  -2 7815.62 530.471   3
   1  -4   2 8077.81 577.342   5
  -1  -4  -2 8846.59 615.464  11
   1   4   2 8102.40 599.098  10
   1  -4   2 8030.99 560.726   4
  -1   4  -2 7263.33 553.771   4
  -1  -4  -2 7990.74 562.458   2
  -1  -4  -2 7675.82 619.073  10
  -1  -4  -2 10070.9 651.460   6
  -1  -4  -2 8388.61 496.918   8
  -1   4  -2 8553.25 577.495   5
  -1   4  -2 8620.76 633.283   8
   1   4   2 8528.66 572.561   2
  -1   4  -3 11366.8 628.943   3
  -1  -4  -3 11250.7 401.738   7
  -1   4  -3 12759.3 798.680   4
  -1  -4  -3 12994.5 723.787   2
  -1  -4  -3 14087.0 679.830   8
   1  -4   3 12368.4 658.373   3
   1   4   3 12897.8 738.499   3
  -1  -4  -3 13376.5 750.003   3
  -1   4  -3 12658.1 830.092   8
   1   4   3 11355.3 759.721   6
   1   4   3 12590.1 611.779   5
   1  -4   3 11793.3 776.793   5
  -1  -4  -3 11377.4 779.121  10
   1   4   3 12562.9 824.014  11
   1  -4   3 12269.9 675.896   2
   1   4   3 13319.9 715.118   2
   1   4   3 12282.3 613.145   4
  -1  -4  -3 12777.2 616.151   4
  -1  -4  -4 16708.1 782.997   4
  -1   4  -4 14832.6 964.323   4
  -1  -4  -4 17007.9 840.819   8
   1  -4   4 15176.1 970.897   5
  -1  -4  -4 17499.4 896.229   1
  -1  -4  -4 17625.9 891.187   3
   1   4   4 16821.9 1037.73  11
   1   4   4 17666.8 803.865   4
  -1  -4  -4 16030.9 980.656  10
  -1  -4  -4 15714.9 816.281   2
   1   4   4 17161.1 873.268   3
  -1   4  -4 16090.4 753.106   3
   1   4   4 17434.0 794.492   5
   1  -4   4 17529.7 806.378   2
   1   4   4 15430.2 982.255   6
  -1  -4  -5 248488. 5692.92   3
   1   4   5 244433. 5623.38   5
  -1  -4  -5 227393. 5979.15  10
   1   4   5 221718. 6014.81  11
  -1   4  -5 237289. 5406.13   3
  -1   4  -5 227846. 6022.17   4
  -1  -4  -5 227097. 5561.85   4
  -1  -4  -5 226819. 5504.96   2
   1  -4   5 221655. 6002.95   5
   1  -4   5 239737. 5451.44   2
   1   4   5 244977. 5620.12   4
  -1  -4  -5 223103. 5949.44   9
  -1  -4  -5 249747. 5733.23   1
   1   4   5 217481. 5948.46   6
  -1  -4  -6 30820.5 1288.44   1
   1  -4   6 27203.3 1515.67   5
   1   4   6 27559.1 1243.48   5
  -1  -4  -6 28324.6 1250.42   4
   1   4   6 26191.4 1490.59  11
   1   4   6 27574.5 1500.57   6
  -1  -4  -6 27293.4 1453.29   9
  -1   4  -6 25872.8 1487.78   4
  -1   4  -6 29494.7 1067.22   3
  -1  -4  -6 27388.0 1122.30   2
  -1  -4  -6 30061.8 1504.06  10
  -1   4  -7 25077.4 1521.67   4
   1   4   7 24681.0 1251.43   5
   1   4   7 23038.5 1448.23  11
   1  -4   7 23478.1 1466.58   5
  -1  -4  -7 26097.9 1463.80   9
   1   4   7 23539.9 1452.77   6
  -1   4  -7 24941.0 977.403   3
  -1  -4  -7 25749.8 1067.43   2
  -1  -4  -7 24104.7 1230.50   4
  -1  -4  -8 14633.8 987.297   4
   1  -4   8 12535.0 1144.36   5
   1   4   8 14145.3 1200.46  11
  -1  -4  -8 15661.2 778.667   2
   1   4   8 13979.1 989.027   5
   1   4   8 14380.7 1189.74   6
  -1  -4  -8 13337.9 1102.60   9
  -1   4  -8 14476.8 693.606   3
  -1   4  -8 12732.5 1147.07   4
  -1  -4  -9-467.221 525.325   9
   1  -4   9 511.829 437.348   5
   1   4   9 538.293 362.458   6
  -1  -4  -9 208.037 136.676   2
   1   4   9 42.6464 279.543   5
   1   4   9 121.621 407.348  11
  -1   4  -9 329.203 464.502   4
  -1  -4  -9 292.174 258.830   4
  -1   4  -9 245.332 132.417   3
   1   4  10 22619.8 1656.63   6
  -1   4 -10 25143.7 1762.94   4
  -1  -4 -10 22967.1 1431.13   4
   1  -4  10 22247.2 1672.25   5
   1   4  10 22801.1 1679.59  11
   1  -4  10 18905.8 1558.78   6
  -1  -4 -10 23907.1 1626.59   9
   1   4  10 24369.4 1479.64   5
   1   4  11 44643.4 2196.52   5
  -1  -4 -11 42321.4 2343.35   9
  -1  -4 -11 44089.6 2159.79   4
   1  -4  11 42008.5 2442.66   6
   1   4  11 42216.6 2447.92   6
   1  -4  11 40981.7 2405.79   5
   1   4  11 40496.1 2407.12  11
  -1   4 -11 42817.2 2469.54   4
  -1   4 -12 555.499 517.578   4
  -1  -4 -12 302.296 425.845   9
   1   4  12 1350.07 603.381  11
   1  -4  12 728.461 493.936   6
  -1  -4 -12 890.115 447.265   4
   1   4  12 582.832 442.942   6
   1  -4  12 1586.63 591.618   5
   1   4  12 1588.03 539.972   5
   1   4  13 2647.18 792.591   6
  -1  -4 -13 3333.91 661.393   4
   1  -4  13 2730.21 735.206   5
   1   4  13 2424.54 758.575  11
   1  -4  13 3455.08 831.928   6
  -1  -4 -13 2653.23 711.642   9
   1   4  13 2610.80 613.234   5
  -1   4 -13 2907.93 813.137   4
  -1  -4 -14 1354.53 633.985   9
   1  -4  14 1022.88 658.872   5
  -1   4 -14 3268.99 911.807   4
  -1  -4 -14 1588.00 555.062   4
   1   4  14 927.377 690.725   6
   1  -4  14 2001.99 729.247   6
   1   4  14 1404.28 595.701  11
   1  -4  14 923.472 557.263  11
   1   4  14 1470.35 589.251   5
   1   4  15 755.977 555.032  11
  -1  -4 -15 1357.85 655.492   9
  -1   4 -15 1935.98 714.941   4
   1  -4  15 1229.95 596.374   6
   1   4  15 43.1606 546.962   6
   1  -4  15 1119.85 783.484   5
   1  -4  15 368.214 580.203  11
  -1  -5  16 5153.72 993.358  11
  -1   5  15 101.730 523.991   6
   1  -5 -15-293.045 565.870   9
  -1  -5  15 920.240 720.373   5
   1   5 -15 74.9800 587.163   4
  -1   5  15 192.086 548.983  11
  -1  -5  15-444.753 474.729   6
  -1  -5  15-478.767 516.649  11
  -1  -5  14 8166.94 1103.17  11
  -1  -5  14 6843.89 1189.82   6
  -1   5  14 7563.62 1200.48   6
  -1   5  14 7250.34 1156.49  11
   1  -5 -14 7400.93 1163.25   9
  -1  -5  14 8396.38 1226.98   5
   1   5 -14 7535.07 1207.64   4
  -1   5  13-455.097 476.945  11
  -1   5  13-209.911 476.355   6
   1   5 -13 35.3736 485.240   4
  -1   5  13 766.554 370.627   5
  -1  -5  13-416.190 558.187   6
   1  -5 -13 764.375 608.296   9
  -1  -5  13 573.175 495.052   5
   1   5 -12 1380.30 559.631   4
  -1   5  12 1455.07 528.292   6
  -1  -5  12 1879.06 598.603   5
  -1   5  12 1740.19 590.419  11
   1  -5 -12 1670.96 628.109   9
  -1  -5  12 1443.23 552.694   6
  -1   5  12 1295.31 419.636   5
   1  -5 -12 1523.45 441.447   4
   1  -5 -11 27645.5 1962.19   9
  -1   5  11 33605.4 2161.36   6
  -1   5  11 28838.9 1970.86  11
   1   5 -11 31744.8 2119.32   4
   1   5 -11 32614.6 1483.89   3
  -1  -5  11 29985.9 2061.47   5
   1  -5 -11 33123.8 1703.44   4
  -1   5  11 36787.4 1785.44   5
  -1   5  10 8044.45 995.434   6
  -1   5  10 8522.02 783.918   5
   1   5 -10 7836.98 680.441   3
   1  -5 -10 6937.83 717.402   4
   1  -5 -10 6343.90 921.233   9
   1   5 -10 8229.78 1056.13   4
  -1   5  10 7857.12 974.276  11
   1  -5 -10 8433.18 696.513   2
  -1  -5  10 7260.63 989.101   5
   1   5  -9 35491.1 1543.26   3
  -1  -5   9 38728.8 2137.97   5
  -1   5   9 31701.9 1952.25   6
   1  -5  -9 37086.5 1567.79   2
   1  -5  -9 34092.6 1985.49   9
   1  -5  -9 35036.8 1819.78  10
  -1   5   9 37667.5 1618.93   5
  -1   5   9 35667.3 2000.18  11
   1  -5  -9 36045.9 1593.40   4
   1   5  -9 35531.0 2059.39   4
   1  -5  -8 25895.4 1674.47   9
  -1   5   8 29720.3 1746.65   6
  -1   5   8 26829.7 1650.05  11
   1  -5  -8 28406.3 1339.90   2
   1  -5  -8 30367.9 1020.86   7
   1  -5  -8 29255.6 1306.93   4
   1   5  -8 28059.8 1738.11   4
  -1  -5   8 26448.7 1681.89   5
   1  -5  -8 28858.0 1563.77  10
   1   5  -8 29915.8 1359.89   3
  -1   5   8 29459.0 1308.61   5
  -1   5   7 11376.3 672.383   4
   1  -5  -7 11809.2 698.485   4
   1  -5  -7 8926.53 707.803   2
   1  -5  -7 10459.9 530.676   7
  -1   5   7 9647.30 930.820  11
   1  -5  -7 9439.50 841.667  10
   1   5  -7 10722.5 764.496   3
   1  -5  -7 8593.36 916.859   9
   1   5  -7 12181.9 1054.71   4
  -1  -5   7 11687.1 1023.66   5
  -1   5   7 10058.8 652.022   5
  -1   5   7 9061.74 905.427   6
   1  -5  -6 1213.25 171.874   7
   1  -5  -6 1297.38 238.255   4
   1   5  -6 1290.89 408.697   4
  -1   5   6 1369.39 238.628   5
   1   5  -6 1439.23 355.523   3
   1  -5  -6 1521.05 416.425   9
  -1  -5   6 1881.12 469.536   5
  -1   5   6 1594.04 439.107  11
   1  -5  -6 1744.77 369.835  10
   1  -5  -6 1486.25 349.189   2
  -1   5   6 1555.69 224.859   4
  -1   5   6 816.042 325.579   6
  -1   5   5 37599.1 1766.16  11
   1  -5  -5 38429.3 1685.11  10
   1   5  -5 40063.9 1575.76   3
   1   5  -5 38289.3 1765.35   4
  -1   5   5 39462.7 1773.64   6
  -1   5   5 42936.8 1225.17   5
  -1   5   5 41451.4 1208.38   4
   1  -5  -5 37954.1 1563.28   2
   1  -5  -5 40017.3 1268.08   7
  -1  -5   5 36175.9 1718.92   5
  -1   5   5 41699.0 1215.11   5
   1  -5  -5 40099.0 1210.40   4
   1  -5  -5 37627.6 1766.16   9
  -1   5   4 48376.3 1913.28   6
  -1  -5   4 50816.1 1937.19   5
   1   5  -4 49645.8 1778.06   3
   1  -5  -4 44763.0 1815.35  10
  -1   5   4 48960.1 1843.57   8
  -1   5   4 48224.9 1936.28  11
  -1   5   4 49948.8 1260.21   4
   1  -5  -4 50733.8 1823.70   2
   1  -5  -4 49633.7 1260.90   4
   1   5  -4 49974.0 1933.63   4
   1  -5  -4 50012.3 1504.22   7
  -1   5   4 50099.9 1257.45   5
  -1   5   4 50938.1 1262.75   5
  -1   5   3-421.056 339.348   6
  -1  -5   3 149.937 253.481   5
   1   5  -3 423.311 259.370   3
  -1  -5   3 242.737 242.231   2
  -1   5   3 316.271 266.508   8
  -1   5   3 255.946 297.514  11
   1   5  -3-88.9134 284.002   4
   1  -5  -3 195.720 301.579   2
   1  -5  -3-163.298 258.768  10
  -1   5   2 20281.6 1004.90   8
   1   5  -2 18914.7 997.865   3
  -1  -5   2 19888.0 978.748   5
   1  -5  -2 21509.7 1011.67   8
  -1  -5   2 21094.1 991.823   4
  -1   5   2 17986.8 997.779   3
  -1  -5   2 21029.4 1031.45   2
   1  -5  -2 19127.7 1015.14   2
   1   5  -2 21050.6 998.662   5
   1   5  -2 19628.8 973.039   4
   1   5  -2 21169.5 1021.48   8
   1  -5  -1 7220.44 341.341   5
  -1   5   1 7567.23 624.773   3
   1   5  -1 8366.12 582.058   8
  -1   5   1 7098.55 587.587   8
   1   5  -1 8522.76 562.046   5
  -1  -5   1 7379.29 538.496   5
  -1   5   1 7505.81 343.030   4
  -1  -5   1 8510.37 557.355   4
   1  -5  -1 6514.95 583.293   2
   1  -5  -1 8106.50 354.853   4
   1  -5  -1 7776.96 579.497   8
   1   5  -1 6971.67 586.948   3
  -1  -5   1 7118.47 623.954   2
   1   5  -1 7514.96 517.546   4
   1  -5  -1 8129.25 604.446   6
  -1   5   1 7618.54 349.099   5
   1  -5   0 1326.34 219.420   5
  -1  -5   0 1724.35 361.378   2
   1   5   0 1696.77 388.868   3
   1  -5   0 1192.37 259.071   3
  -1  -5   0 1462.30 233.348   5
   1   5   0 1473.05 243.631   5
   1  -5   0 1222.11 299.868   2
  -1   5   0 1589.81 213.459   4
   1   5   0 1307.99 263.877   8
   1   5   0 1242.07 240.885   4
  -1  -5   0 1626.16 264.388   8
  -1  -5   0 1194.25 303.395  10
  -1   5   0 1436.16 211.381   5
  -1  -5   0 1292.33 206.385   4
   1  -5   0 1290.27 261.440   8
  -1   5   0 1792.08 374.328   8
  -1  -5   0 1721.54 295.222  11
   1  -5   0 1341.97 192.897   4
  -1   5   0 1052.94 287.618   3
  -1  -5  -1 68676.0 2246.02  10
   1   5   1 69184.5 2235.38   3
   1  -5   1 74107.5 2221.77   3
  -1   5  -1 70469.7 2179.67   3
  -1   5  -1 74704.7 2290.76   8
  -1  -5  -1 68306.5 2215.91   2
  -1  -5  -1 70612.1 1963.95   4
  -1   5  -1 75251.3 2072.42   5
  -1  -5  -1 76540.8 2271.13  11
   1   5   1 69912.3 2039.50   8
   1  -5   1 65945.3 2023.90   5
  -1  -5  -1 69418.4 1939.08   5
   1   5   1 74160.9 1962.25   5
  -1  -5  -1 75383.5 2080.25   8
   1  -5   1 75555.9 2067.42   4
   1  -5   1 71723.3 2219.62   2
  -1   5  -1 70053.6 2036.58   4
   1   5   1 69182.1 2196.13  11
  -1  -5  -2 767.659 211.450   8
   1  -5   2 349.161 215.157   3
   1  -5   2 384.498 181.544   4
  -1  -5  -2 197.540 236.196   2
   1  -5   2 574.933 257.332   5
  -1   5  -2 437.682 305.768   8
  -1  -5  -2 214.330 127.624   5
   1  -5   2 45.6634 232.499   2
  -1  -5  -2 394.185 148.760   4
  -1   5  -2 370.475 189.930   5
   1   5   2 434.808 279.600   3
   1   5   2 612.480 150.351   5
   1   5   2 296.718 242.293  11
  -1  -5  -2 438.678 304.884  10
   1   5   2 500.065 249.696   8
  -1   5  -2 467.466 205.835   4
  -1   5  -2 648.311 251.949   3
   1   5   3 6400.35 596.260   3
  -1   5  -3 6346.06 651.072   8
  -1  -5  -3 7429.24 604.946   2
   1   5   3 6909.48 644.050  11
  -1   5  -3 6469.02 519.788   3
  -1  -5  -3 6973.77 520.827   8
  -1  -5  -3 7169.78 668.817  10
   1  -5   3 6460.62 604.454   5
   1   5   3 6189.35 610.039   6
   1   5   3 6195.31 502.272   8
   1  -5   3 6922.00 536.959   3
  -1  -5  -3 6374.85 434.258   4
   1   5   3 6553.25 432.655   5
   1  -5   3 5909.26 528.236   2
  -1   5  -3 6922.09 616.281   4
  -1   5  -4 13487.8 935.410   4
   1   5   4 12939.8 824.579   3
  -1  -5  -4 11793.4 771.798   2
  -1  -5  -4 12319.1 422.834   7
  -1  -5  -4 12601.1 665.812   4
   1   5   4 12140.6 894.778   6
  -1  -5  -4 13924.6 790.304   8
  -1  -5  -4 12988.1 934.817  10
   1  -5   4 11664.8 865.708   5
   1   5   4 13605.4 692.535   5
   1  -5   4 12590.3 752.273   2
   1   5   4 12053.1 911.916  11
   1   5   4 15114.2 713.920   4
  -1   5  -4 12984.6 743.374   3
  -1   5  -4 14279.6 985.711   8
  -1  -5  -5 27087.0 1433.70  10
  -1   5  -5 26776.0 1135.22   3
  -1  -5  -5 27355.8 1132.82   4
   1   5   5 27837.9 1485.72  11
   1   5   5 27177.1 1268.14   3
   1   5   5 28175.8 1136.91   5
   1  -5   5 29748.5 1204.12   2
  -1   5  -5 26936.1 1450.48   4
   1   5   5 26021.9 1412.58   6
  -1  -5  -5 28715.1 1248.33   2
   1   5   5 30274.0 1165.35   4
   1  -5   5 27917.7 1475.97   5
  -1  -5  -6 14267.1 837.920   4
   1   5   6 13350.5 1058.75   6
  -1  -5  -6 15392.2 1105.12  10
  -1  -5  -6 13713.5 1059.52   9
  -1   5  -6 15395.6 1138.35   4
  -1   5  -6 14013.6 769.203   3
   1   5   6 13625.7 1069.65  11
   1  -5   6 15362.1 1134.83   5
  -1  -5  -6 15341.9 863.556   2
   1  -5   6 16311.5 838.651   2
  -1  -5  -7 4747.59 485.482   2
   1   5   7 4652.90 509.072   5
  -1  -5  -7 4579.89 686.389   9
   1   5   7 4051.18 681.898  11
   1  -5   7 4823.57 702.084   5
  -1  -5  -7 3954.21 485.712   4
  -1   5  -7 5581.58 767.356   4
  -1  -5  -7 4212.54 635.100  10
   1   5   7 3795.53 630.757   6
  -1   5  -7 4200.09 412.600   3
   1   5   8 305.661 272.314   5
  -1   5  -8 233.525 145.953   3
  -1   5  -8 16.7438 413.652   4
  -1  -5  -8 829.201 319.854   4
  -1  -5  -8 500.326 192.297   2
   1   5   8 137.000 381.359  11
  -1  -5  -8 352.720 395.050   9
   1  -5   8 480.030 397.645   5
   1   5   8 759.518 505.476   6
   1   5   9 15232.0 1318.01  11
  -1  -5  -9 17926.5 920.556   2
   1   5   9 16097.0 1350.37   6
   1  -5   9 16645.3 1402.67   5
  -1   5  -9 15441.8 796.290   3
  -1   5  -9 15148.5 1341.84   4
  -1  -5  -9 14377.8 1268.55   9
  -1  -5  -9 14203.6 1037.84   4
   1   5   9 16559.0 1127.79   5
  -1   5 -10 496.283 435.651   4
  -1  -5 -10-333.323 502.611   9
  -1  -5 -10 1276.05 395.915   4
   1  -5  10 529.995 478.650   5
   1   5  10 165.274 420.807  11
   1   5  10 153.002 284.812   5
   1   5  10 304.515 401.768   6
  -1   5 -11 12457.0 1336.00   4
   1   5  11 10760.0 1259.29   6
   1   5  11 11585.3 1051.39   5
   1  -5  11 11001.8 1250.48   5
   1  -5  11 12213.6 1319.62   6
  -1  -5 -11 12207.1 1065.99   4
   1   5  11 11903.1 1286.06  11
  -1  -5 -11 13479.4 1317.60   9
   1   5  12 71.4682 298.333   5
   1   5  12 98.7883 467.964  11
   1  -5  12 708.473 567.934   6
   1  -5  12 622.163 529.899   5
  -1  -5 -12-368.797 481.225   9
  -1   5 -12 759.090 627.907   4
   1   5  12 748.675 463.607   6
  -1  -5 -12-37.7623 286.350   4
  -1  -5 -13 15394.9 1549.74   9
  -1   5 -13 14362.1 1588.18   4
   1   5  13 15451.7 1634.24  11
   1   5  13 14125.1 1548.23   6
   1   5  13 12426.6 1216.92   5
   1  -5  13 15620.2 1637.60   5
   1  -5  13 12412.9 1458.92   6
   1  -5  14 7781.68 1232.92   6
  -1   5 -14 8962.98 1328.24   4
   1   5  14 7880.33 1218.55  11
   1  -5  14 7373.87 1183.28   5
  -1  -5 -14 7789.94 1205.05   9
   1   5  14 7746.84 1234.87   6
   1  -5  15-1287.53 713.243   6
   1  -5  15-91.4132 587.817   5
   1  -5  15-726.603 691.805  11
  -1  -5 -15-278.949 546.128   9
  -1  -5 -16 2718.53 893.111   9
  -1  -6  16 1599.11 621.217  11
   1   6 -15 1052.49 706.815   4
  -1  -6  15 24.2491 536.231  11
   1  -6 -15 495.033 553.043   9
  -1   6  15-6.63550 578.579  11
  -1  -6  15-538.257 726.622   5
   1   6 -14 21858.1 1997.94   4
  -1  -6  14 21271.4 1948.93   5
  -1  -6  14 17836.4 1812.07   6
  -1   6  14 19629.6 1934.12   6
   1  -6 -14 20532.4 1906.63   9
  -1   6  14 19225.7 1829.69  11
   1   6 -13 17.9282 557.211   4
   1  -6 -13 1081.06 597.242   9
  -1  -6  13-317.433 539.966   6
  -1  -6  13-317.918 539.782   5
  -1   6  13 606.699 414.447   6
  -1   6  13-292.123 484.368  11
   1  -6 -12 1203.20 529.456   9
  -1   6  12 657.942 475.970   6
  -1  -6  12 449.809 509.111   5
   1   6 -12 962.445 534.745   4
  -1   6  12 1038.01 493.521  11
  -1   6  11-48.1815 442.483   6
   1   6 -11 355.867 492.129   4
   1   6 -11 256.865 258.684   3
   1  -6 -11 939.039 573.886   9
  -1  -6  11-433.756 438.397   5
  -1   6  11 203.496 409.165  11
  -1   6  11 194.840 258.730   5
  -1  -6  10 9716.52 1134.04   5
  -1   6  10 9494.68 1093.58  11
   1  -6 -10 8495.92 1056.03   9
  -1   6  10 9963.94 1104.01   6
   1   6 -10 10526.1 1210.12   4
   1  -6 -10 9243.65 995.754  10
   1   6 -10 10469.2 832.830   3
   1  -6 -10 11085.2 857.694   2
   1  -6 -10 10586.6 842.162   4
  -1   6  10 10486.6 836.443   5
   1   6  -9 3773.74 517.182   3
  -1   6   9 4021.31 766.222  11
   1  -6  -9 4187.42 507.317   4
  -1   6   9 3768.75 717.397   6
  -1  -6   9 3400.83 711.298   5
   1  -6  -9 3273.31 465.588   2
   1   6  -9 3424.80 696.589   4
  -1   6   9 4413.44 491.974   5
   1  -6  -9 3384.14 723.043   9
   1  -6  -9 4609.93 668.656  10
   1  -6  -8 2707.80 364.727   4
   1  -6  -8 3422.73 614.295  10
  -1   6   8 2302.12 326.714   4
   1  -6  -8 1860.44 553.712   9
   1  -6  -8 2558.68 256.003   7
  -1  -6   8 1758.80 539.670   5
   1   6  -8 3205.53 651.890   4
  -1   6   8 1748.37 518.549   6
   1   6  -8 2514.31 464.112   3
   1  -6  -8 2104.74 423.015   2
  -1   6   8 1895.07 538.571  11
  -1   6   8 2551.06 349.808   5
  -1   6   7 20443.7 1369.74  11
   1  -6  -7 17293.4 1328.42   9
   1  -6  -7 15884.7 1039.95   2
   1  -6  -7 18231.3 1232.15  10
  -1   6   7 14493.8 1218.59   6
  -1   6   7 19840.3 869.402   5
   1   6  -7 18288.5 1338.50   4
  -1   6   7 18793.1 859.764   5
  -1   6   7 18434.5 843.361   4
   1  -6  -7 17661.6 726.432   7
   1   6  -7 15760.8 1013.54   3
   1  -6  -7 18072.9 854.870   4
  -1  -6   7 16496.7 1260.55   5
   1   6  -6 48156.1 1847.89   3
  -1   6   6 48230.9 1431.63   4
   1  -6  -6 47175.1 1424.20   4
  -1   6   6 43151.6 2041.16   6
   1  -6  -6 46033.5 2020.14  10
  -1   6   6 49206.2 1422.65   5
  -1   6   6 46571.6 1418.68   5
   1  -6  -6 43992.0 2077.75   9
   1   6  -6 48166.3 2149.00   4
  -1  -6   6 46079.2 2109.89   5
   1  -6  -6 47371.4 1439.45   7
   1  -6  -6 46846.7 1877.19   2
  -1   6   6 44274.0 2077.12  11
  -1  -6   5 34950.5 1696.19   5
   1   6  -5 35106.2 1530.35   3
   1  -6  -5 35331.1 1664.56  10
   1  -6  -5 34791.8 1558.78   2
   1   6  -5 36842.2 1739.94   4
   1  -6  -5 34421.6 1210.83   7
   1  -6  -5 36224.9 1041.73   4
  -1   6   5 36029.7 1033.94   5
  -1   6   5 33095.5 1656.90   6
   1  -6  -5 33387.6 1693.49   9
  -1   6   5 36363.5 1033.82   5
  -1   6   5 36038.0 1753.20  11
  -1  -6   4 165817. 4694.52   5
  -1   6   4 175073. 4796.79  11
   1  -6  -4 169038. 4706.90  10
   1   6  -4 169655. 4543.43   3
  -1   6   4 173760. 4622.48   8
   1   6  -4 173381. 4731.62   4
  -1  -6   4 185172. 4608.93   2
  -1   6   4 163416. 4681.43   6
   1  -6  -4 166495. 4569.95   2
  -1  -6   3 13739.9 925.648   5
   1   6  -3 14125.6 956.238   8
  -1   6   3 14526.5 922.785   8
  -1  -6   3 14500.9 933.630   2
   1  -6  -3 15733.2 1000.00  10
   1   6  -3 14678.1 918.482   3
  -1   6   3 14117.3 966.774   6
  -1   6   3 14095.2 983.817  11
  -1   6   3 15179.3 971.208   3
   1  -6  -3 13888.2 925.496   2
   1   6  -3 15292.0 950.443   4
  -1   6   2 88.1185 273.995   8
  -1  -6   2 762.946 281.220   5
   1   6  -2 293.276 293.235   3
  -1  -6   2 38.3422 298.817   2
   1   6  -2 85.2389 269.561   8
   1  -6  -2 414.860 292.669   2
  -1   6   2 14.9988 299.975   3
   1   6  -2-53.0279 236.637   4
   1   6  -1 32713.8 1299.95   4
   1  -6  -1 34587.8 1023.86   4
   1  -6  -1 33950.6 1019.26   5
  -1   6   1 32303.0 1454.65   3
  -1  -6   1 36338.7 1357.73   4
   1   6  -1 31783.1 1366.61   8
   1   6  -1 35995.8 1347.34   5
  -1   6   1 33476.0 1422.05   8
   1  -6  -1 32892.0 1448.84   2
  -1  -6   1 33430.1 1482.37   2
  -1   6   1 33465.7 1006.68   4
   1   6  -1 33191.1 1468.94   3
  -1  -6   1 33237.2 1309.96   5
  -1   6   1 34960.2 1032.67   5
  -1  -6   0 2180.91 308.614   5
   1  -6   0 1888.28 415.447   2
   1  -6   0 1932.78 252.567   5
  -1  -6   0 1585.89 367.280   2
   1   6   0 1409.63 352.953   3
   1  -6   0 2299.95 258.678   4
  -1   6   0 1838.66 253.066   4
   1   6   0 2088.70 284.340   5
  -1  -6   0 1948.64 276.026   4
  -1   6   0 1632.12 222.098   5
   1   6   0 2036.20 347.191   8
  -1   6   0 1787.29 393.506   3
  -1  -6   0 2783.51 366.360   8
  -1   6   0 2798.41 448.476   8
  -1  -6   0 1680.71 374.668  10
   1   6   0 1794.62 280.293   4
   1   6   1-48.3881 199.774   8
   1  -6   1-301.242 322.898   2
   1   6   1 91.1337 127.542   5
  -1   6  -1 32.4647 142.269   5
  -1  -6  -1 185.777 146.882   4
   1   6   1-251.723 321.476   3
  -1   6  -1-10.9999 250.644   3
  -1  -6  -1-211.404 312.264  10
  -1  -6  -1-68.4347 297.372   2
   1  -6   1 259.549 190.137   5
  -1   6  -1 8.07067 190.416   4
   1  -6   1 117.512 163.352   4
  -1   6  -1 93.6696 312.710   8
  -1  -6  -1 130.227 184.362   8
  -1  -6  -1 156.673 152.346   5
  -1   6  -2 24493.9 1126.57   4
  -1  -6  -2 25186.6 953.673   4
   1   6   2 26028.3 956.350   5
   1   6   2 23886.9 1074.62   8
   1  -6   2 24166.3 1207.13   2
   1  -6   2 23886.9 1129.49   5
  -1  -6  -2 26063.6 1314.88  10
  -1  -6  -2 21173.7 1157.95   2
  -1  -6  -2 22326.9 903.770   5
  -1   6  -2 24955.9 1285.80   8
   1   6   2 25483.1 1248.47   3
   1   6   2 24694.8 1229.81  11
  -1  -6  -2 27069.6 1108.04   8
  -1   6  -2 24758.5 1167.74   3
  -1  -6  -3 45484.3 1562.28   8
  -1  -6  -3 39513.2 1317.16   5
  -1  -6  -3 39920.7 1316.70   4
   1   6   3 42740.4 1555.58   8
  -1  -6  -3 42816.7 1695.44   2
   1   6   3 39441.5 1734.15  11
  -1   6  -3 40934.7 1589.97   3
  -1   6  -3 40714.0 1656.50   4
   1  -6   3 40468.2 1612.12   2
   1   6   3 38613.9 1728.81   6
  -1  -6  -3 42166.4 1811.75  10
  -1   6  -3 42210.7 1785.41   8
   1   6   3 39531.6 1681.85   3
   1   6   3 43670.7 1351.58   5
   1  -6   3 41209.7 1669.21   5
   1   6   4-84.8201 322.394  11
  -1  -6  -4-48.0846 351.099  10
   1   6   4 41.6660 121.129   5
   1  -6   4 373.842 266.180   2
   1   6   4-149.940 337.628   6
   1   6   4 479.465 278.037   3
  -1   6  -4 135.569 291.248   4
   1  -6   4-84.4354 308.622   5
  -1   6  -4 428.167 370.572   8
  -1  -6  -4 347.816 160.404   4
  -1  -6  -4-72.4156 254.449   2
  -1   6  -4 491.078 257.714   3
  -1   6  -5 118.979 316.959   4
  -1   6  -5 177.399 207.932   3
   1   6   5 660.285 399.828  11
   1  -6   5-97.7160 306.634   5
  -1   6  -5 327.646 333.239   8
  -1  -6  -5 170.619 286.483  10
  -1  -6  -5 124.781 236.727   2
   1  -6   5 368.903 204.627   2
   1   6   5 105.302 262.655   3
  -1  -6  -5 211.019 164.227   4
   1   6   5-57.6660 312.488   6
   1   6   5 364.349 142.199   5
   1   6   6 8564.11 886.635   6
   1   6   6 9272.08 636.984   5
  -1   6  -6 8747.66 651.990   3
  -1   6  -6 7237.37 839.099   8
   1  -6   6 8927.76 685.573   2
   1  -6   6 8876.07 894.497   5
  -1  -6  -6 8773.16 705.795   2
  -1   6  -6 9502.81 937.097   4
  -1  -6  -6 9269.88 895.471   9
  -1  -6  -6 9623.10 906.619  10
   1   6   6 9344.59 641.727   4
   1   6   6 7029.69 815.290  11
  -1  -6  -6 8028.84 609.912   4
   1   6   7 13815.5 879.504   5
  -1   6  -7 14252.5 1195.43   4
   1  -6   7 13570.7 1150.29   5
  -1  -6  -7 13672.6 853.995   4
  -1  -6  -7 14275.0 1143.98  10
  -1  -6  -7 14036.1 906.340   2
   1   6   7 14108.2 1175.70   6
   1   6   7 13525.0 1166.29  11
  -1   6  -7 12609.8 799.278   3
  -1  -6  -7 13285.0 1134.54   9
  -1   6  -8 9127.35 659.634   3
   1   6   8 9856.73 1053.38  11
  -1  -6  -8 7414.06 915.508   9
   1   6   8 8393.55 953.378   6
  -1   6  -8 9090.53 1040.09   4
  -1  -6  -8 9424.51 971.777  10
   1  -6   8 8753.78 1004.94   5
   1   6   8 8682.76 726.828   5
  -1  -6  -8 9252.79 735.335   2
  -1  -6  -8 8972.80 734.243   4
  -1  -6  -9 498.779 493.150   9
  -1   6  -9 55.4826 172.453   3
   1   6   9 491.828 381.764  11
  -1   6  -9 203.891 404.773   4
  -1  -6  -9 347.540 244.716   2
   1   6   9 366.779 440.863   6
   1   6   9-43.5330 237.076   5
  -1  -6  -9 708.208 315.059   4
   1  -6   9 599.203 500.027   5
  -1   6 -10 7373.85 1013.26   4
   1   6  10 6607.13 723.715   5
  -1  -6 -10 5608.65 680.160   4
   1   6  10 6861.73 970.003  11
  -1  -6 -10 6256.89 959.349   9
   1   6  10 6171.76 900.184   6
   1  -6  10 5620.02 917.862   5
  -1   6 -11 5146.84 870.179   4
   1   6  11 5967.03 997.953  11
   1  -6  11 5993.12 971.100   5
   1   6  11 6129.50 946.908   6
  -1  -6 -11 5752.54 727.217   4
   1   6  11 5164.84 679.412   5
  -1  -6 -11 5788.80 901.435   9
   1   6  12 4724.14 891.470  11
   1   6  12 5307.68 757.221   5
   1  -6  12 4608.00 871.541   6
   1  -6  12 5886.64 1018.27   5
  -1   6 -12 4469.46 922.542   4
  -1  -6 -12 4810.72 887.742   9
   1   6  12 3558.32 797.498   6
   1   6  13-267.166 535.353  11
   1  -6  13 131.357 462.526   6
  -1   6 -13-154.435 424.891   4
   1   6  13 530.941 596.273   6
   1  -6  13-30.6575 482.788   5
  -1  -6 -13 230.719 495.542   9
   1  -6  14 195.200 562.763   6
  -1  -6 -14 544.606 611.133   9
   1   6  14 151.209 518.453   6
   1  -6  14 552.258 587.162   5
  -1   6 -14 656.758 643.633   4
   1   6  14-515.497 654.750  11
  -1  -6 -15-450.830 575.315   9
   1  -6  15-487.886 587.664  11
  -1  -7  16-880.746 689.671  11
   1  -7 -15 7242.01 1285.40   9
  -1  -7  14 1587.98 765.705   6
   1   7 -14 1891.08 821.300   4
  -1   7  14 448.708 536.221  11
  -1   7  14 1224.79 632.663   6
  -1  -7  14 428.253 536.592   5
   1  -7 -14 1194.41 710.574   9
  -1   7  13 91.1475 419.579   6
  -1   7  13 609.688 612.758  11
  -1  -7  13 924.733 679.948   5
   1   7 -13 1118.68 619.124   4
   1  -7 -13 667.928 560.817   9
   1   7 -12 628.447 472.010   4
  -1   7  12 501.850 559.236   6
  -1   7  12 20.4445 531.324  11
  -1  -7  12 1574.94 613.494   5
   1  -7 -12 37.7529 589.215   9
  -1   7  11 9546.21 1166.68  11
   1  -7 -11 8457.78 1019.29  10
  -1   7  11 7914.92 1110.81   6
   1  -7 -11 7702.19 1100.61   9
  -1  -7  11 8898.47 1175.90   5
   1   7 -11 9061.92 1206.36   4
   1   7 -10 3303.42 768.069   4
   1  -7 -10 1417.80 567.844   9
  -1   7  10 2141.67 379.747   5
   1   7 -10 2096.89 450.266   3
  -1   7  10 2289.84 614.380   6
   1  -7 -10 3177.16 521.292   2
  -1  -7  10 2124.04 582.546   5
   1  -7 -10 2336.43 575.613  10
  -1   7  10 1301.40 554.608  11
  -1  -7   9 5364.14 851.359   5
   1  -7  -9 5953.55 563.117   4
   1  -7  -9 4952.23 776.311   9
   1   7  -9 5596.36 890.094   4
   1  -7  -9 6298.84 827.567  10
  -1   7   9 6444.88 883.736   6
  -1   7   9 5439.74 858.207  11
   1   7  -9 6978.16 722.143   3
  -1   7   9 6555.65 569.447   5
   1  -7  -9 6168.60 687.125   2
   1  -7  -8 24567.9 1571.02  10
   1  -7  -8 24626.6 1678.38   9
   1   7  -8 25242.5 1370.27   3
   1   7  -8 25095.9 1728.99   4
  -1  -7   8 21875.5 1615.72   5
  -1   7   8 25241.0 1681.42   6
  -1   7   8 27893.6 1128.03   5
  -1   7   8 26313.1 1724.90  11
   1  -7  -8 26906.4 1124.21   4
   1  -7  -8 26421.8 1440.97   2
   1  -7  -7 22256.9 1315.68   2
  -1   7   7 22715.8 888.300   4
  -1  -7   7 21258.1 1493.83   5
   1  -7  -7 21684.8 884.977   4
  -1   7   7 22103.2 874.988   5
  -1   7   7 19463.6 1421.46   6
  -1   7   7 21908.0 884.782   5
   1   7  -7 20412.3 1209.72   3
   1  -7  -7 20985.7 1410.30  10
   1   7  -7 19030.5 1434.21   4
   1  -7  -7 22694.0 872.814   7
  -1   7   7 19563.1 1446.57  11
   1  -7  -7 20108.2 1454.02   9
   1   7  -6 264.005 304.276   3
   1  -7  -6-106.603 125.037   7
   1   7  -6 285.584 391.387   4
  -1   7   6-34.8016 321.610   6
   1  -7  -6 122.265 391.576   9
   1  -7  -6 229.266 106.000   4
  -1   7   6-12.2270 63.6726   5
  -1  -7   6 262.883 377.123   5
   1  -7  -6-228.410 366.881  10
  -1   7   6-305.833 375.100  11
  -1   7   6 44.1340 83.5599   5
   1  -7  -6 207.204 293.595   2
  -1   7   5 1903.96 383.099   8
  -1   7   5 1910.10 146.819   5
   1  -7  -5 1813.30 147.366   4
   1   7  -5 2434.70 416.790   3
  -1  -7   5 1854.08 426.727   5
   1  -7  -5 2851.52 347.299   7
   1   7  -5 1969.14 508.436   8
   1  -7  -5 809.539 310.133   2
  -1   7   5 1623.10 480.704  11
   1   7  -5 2649.11 530.736   4
  -1   7   5 1772.57 454.139   6
   1  -7  -5 1880.37 457.608  10
  -1   7   5 1859.59 148.428   5
   1   7  -4 36477.8 1759.74   8
   1   7  -4 39321.6 1710.23   3
  -1   7   4 37132.1 1778.73   6
   1  -7  -4 38012.9 1784.08  10
  -1  -7   4 39755.8 1715.25   2
   1  -7  -4 40114.4 1772.60   2
   1   7  -4 38363.3 1753.51   4
  -1   7   4 36674.0 1670.65   8
  -1  -7   4 38317.8 1740.87   5
  -1   7   4 35711.6 1766.47  11
  -1  -7   3 355.627 333.789   2
  -1   7   3 436.912 304.944   8
  -1  -7   3 117.722 249.454   5
   1  -7  -3 255.637 294.744  10
  -1   7   3 510.287 385.390   3
   1   7  -3 353.891 332.776   8
   1   7  -3 236.977 312.059   3
   1   7  -3 429.832 278.032   4
   1  -7  -3 146.058 281.176   2
   1  -7  -2 7709.33 349.542   4
   1   7  -2 8494.73 772.179   3
   1   7  -2 7175.00 623.226   4
  -1  -7   2 7870.41 757.325   2
  -1   7   2 8243.74 359.550   5
   1  -7  -2 7925.24 354.130   5
  -1   7   2 7623.38 687.247   8
   1  -7  -2 7846.99 762.237   2
  -1  -7   2 7520.46 646.800   5
  -1   7   2 7445.99 752.241   3
   1   7  -2 7882.02 720.916   8
  -1   7   1 5073.28 343.423   4
  -1   7   1 4579.74 584.472   3
  -1  -7   1 5161.75 505.043   5
  -1   7   1 6159.79 643.013   8
   1   7  -1 5313.30 579.720   8
   1  -7  -1 5613.58 363.781   4
   1   7  -1 5626.28 623.358   3
  -1  -7   1 6193.33 696.535   2
   1  -7  -1 5596.77 649.512   2
  -1   7   1 5647.07 368.377   5
   1   7  -1 5101.45 496.426   4
   1  -7  -1 5393.55 362.959   5
  -1   7   0 68157.8 2428.93   3
  -1  -7   0 74320.6 2164.37   4
  -1  -7   0 66871.3 2109.10   5
  -1  -7   0 69391.2 2403.31  10
  -1   7   0 71453.3 2025.02   5
   1  -7   0 68893.5 2440.44   2
   1  -7   0 71791.6 2017.73   4
   1   7   0 70521.4 2114.50   4
  -1   7   0 69825.1 2001.73   4
   1  -7   0 70242.2 2017.72   5
   1   7   0 63590.9 2395.05   3
   1   7   0 67328.6 2274.26   8
  -1  -7   0 65956.5 2407.10   2
   1   7   0 74430.3 2168.82   5
  -1   7   0 67076.8 2381.05   8
   1   7   1 1586.77 412.496   3
   1  -7   1 1286.28 390.743   2
  -1   7  -1 2075.97 495.466   8
  -1  -7  -1 1571.27 259.567   5
   1   7   1 2066.80 289.057   5
  -1   7  -1 1428.09 288.342   4
  -1  -7  -1 1246.88 381.287  10
  -1  -7  -1 1014.28 344.902   2
  -1   7  -1 1313.68 399.938   3
  -1  -7  -1 1829.09 282.889   4
  -1   7  -1 1448.23 261.232   5
   1  -7   1 1684.64 282.991   5
   1   7   1 1942.85 349.110   8
   1  -7   1 1473.48 263.644   4
   1   7   2 74.0070 211.778   8
   1   7   2-58.8895 305.236   3
  -1  -7  -2-377.262 364.375   2
  -1   7  -2 267.205 327.744   8
  -1   7  -2 197.899 225.232   4
  -1  -7  -2-40.1914 307.570  10
   1  -7   2 25.3817 205.199   5
   1   7   2 5.10337 103.938   5
   1  -7   2 192.753 268.483   2
  -1   7  -2 114.445 257.313   3
  -1  -7  -2 392.954 146.802   4
  -1  -7  -2 235.556 147.253   5
  -1   7  -3 2204.32 404.893   3
  -1  -7  -3 1622.72 248.597   4
   1  -7   3 1760.80 396.640   5
   1   7   3 1292.92 406.379  11
  -1  -7  -3 2581.05 506.664  10
   1  -7   3 1330.74 352.843   2
  -1   7  -3 2232.15 423.743   4
   1   7   3 2067.87 357.546   8
  -1  -7  -3 1983.30 250.472   4
   1   7   3 2164.22 262.356   5
  -1   7  -3 1138.36 435.035   8
  -1  -7  -3 1304.98 318.053   2
  -1  -7  -3 2027.20 265.136   5
   1   7   3 1332.09 368.077   3
  -1   7  -4 60499.3 2319.23   4
   1   7   4 59572.2 2279.31   3
  -1  -7  -4 63866.7 2494.62  10
   1   7   4 56230.7 2361.44   6
  -1  -7  -4 60144.0 1819.61   4
   1   7   4 62310.5 2134.54   8
  -1   7  -4 60149.0 2428.87   8
   1   7   4 66295.9 1866.78   5
   1  -7   4 59958.9 2211.33   2
   1   7   4 58969.9 2397.81  11
  -1  -7  -4 61089.4 2266.78   2
  -1   7  -4 60953.7 2163.88   3
   1  -7   4 63047.9 2361.62   5
  -1  -7  -5 54016.0 2317.70  10
  -1  -7  -5 53095.6 1400.78   7
   1  -7   5 53136.8 2023.56   2
  -1  -7  -5 54275.6 1716.31   4
  -1   7  -5 52281.6 2241.24   4
   1  -7   5 51528.0 2217.00   5
  -1   7  -5 54818.2 1986.89   3
   1   7   5 57630.3 1753.91   5
   1   7   5 45688.2 2171.14   6
   1   7   5 50893.4 2273.52  11
   1   7   5 51756.4 2133.08   3
  -1  -7  -5 48406.4 2014.33   2
  -1  -7  -5 52527.0 1401.18   7
  -1   7  -5 50875.6 2270.43   8
  -1   7  -6 3053.84 610.009   4
  -1  -7  -6 4693.50 460.864   4
   1   7   6 3928.79 408.956   5
  -1  -7  -6 2904.78 561.971  10
   1  -7   6 4077.33 670.261   5
  -1   7  -6 4349.88 515.292   3
   1  -7   6 4105.78 521.977   2
  -1   7  -6 3922.41 669.917   8
   1   7   6 4155.72 637.155   6
   1   7   6 4439.40 592.313   3
   1   7   6 4476.49 684.862  11
  -1  -7  -6 4199.10 568.286   2
  -1   7  -7 10940.4 1070.66   4
  -1   7  -7 9513.29 750.131   3
   1   7   7 10544.6 743.395   5
   1  -7   7 10457.0 1074.11   5
   1  -7   7 11928.3 842.341   2
  -1  -7  -7 11614.3 768.591   4
  -1  -7  -7 11940.2 1071.17  10
   1   7   7 9245.49 985.302   6
  -1  -7  -7 11583.0 1083.36   9
   1   7   7 8068.63 971.287  11
  -1   7  -7 9931.27 1038.18   8
  -1  -7  -7 10290.8 837.546   2
  -1  -7  -8 483.138 470.010   9
  -1   7  -8 209.838 403.510   8
   1   7   8 22.9232 396.966   6
  -1   7  -8 360.029 243.453   3
   1   7   8 215.167 197.225   5
  -1  -7  -8 628.258 304.558   2
  -1  -7  -8 323.567 400.970  10
  -1   7  -8 999.705 527.402   4
   1   7   8-521.417 548.031  11
  -1  -7  -8 824.380 293.179   4
   1  -7   8 519.643 438.597   5
  -1  -7  -9 24743.9 1729.90  10
   1   7   9 28661.9 1438.30   5
  -1  -7  -9 22248.8 1687.25   9
   1  -7   9 27175.5 1875.96   5
   1   7   9 26234.2 1835.11  11
  -1   7  -9 28630.1 1309.43   3
  -1  -7  -9 26959.4 1384.84   4
   1   7   9 23491.8 1727.14   6
  -1   7  -9 26996.3 1891.67   4
  -1  -7  -9 28577.7 1435.94   2
  -1   7 -10 2755.47 755.398   4
   1  -7  10 1390.26 575.836   5
   1   7  10 2185.19 641.643   6
   1   7  10 1816.16 404.789   5
   1   7  10 625.156 479.225  11
  -1  -7 -10 1691.28 621.161   9
  -1  -7 -10 1925.55 409.025   4
   1   7  11 937.408 330.281   5
   1   7  11 1551.70 566.199   6
   1  -7  11 486.012 439.129   5
  -1  -7 -11 1669.08 673.565   9
   1   7  11 237.261 516.886  11
  -1   7 -11 803.846 523.940   4
   1  -7  12 263.612 486.660   5
   1   7  12-1052.19 671.743   6
  -1  -7 -12 18.3317 523.235   9
  -1   7 -12-236.543 668.008   4
   1   7  12 111.284 488.956  11
   1  -7  13 404.447 583.274   5
  -1   7 -13 1471.31 721.888   4
  -1  -7 -13 221.867 547.793   9
   1   7  13 1402.24 685.007   6
   1   7  13 509.439 502.622  11
   1  -7  13 212.900 523.020   6
   1  -7  14 2716.97 799.482   5
   1   7  14 3715.60 902.115  11
   1  -7  14 4640.47 977.635   6
  -1  -7 -14 2264.43 627.455   9
   1   7  14 3287.03 867.519   6
  -1   7 -14 2610.62 806.273   4
  -1  -7 -15 993.790 676.284   9
  -1   8  14 3238.63 895.579  11
  -1  -8  14 5368.96 1096.83   5
  -1   8  14 6538.43 1099.45   6
   1   8 -14 5723.12 1087.80   4
   1  -8 -14 5382.26 1137.90   9
  -1  -8  14 4322.34 1042.26   6
   1   8 -13 660.863 582.593   4
  -1  -8  13 245.674 633.625   5
   1  -8 -13 2203.98 868.356   9
  -1   8  13 1431.77 573.626   6
  -1   8  13 1245.16 661.895  11
  -1   8  12 40.3535 388.073  11
   1  -8 -12-293.307 504.715   9
   1   8 -12 957.080 563.874   4
  -1  -8  12-530.512 556.515   5
  -1   8  12 602.072 571.866   6
  -1  -8  11-269.185 511.924   5
   1   8 -11 645.379 531.571   4
  -1   8  11 1289.26 545.003   6
   1  -8 -11 797.601 611.812   9
  -1   8  11-498.414 637.596  11
   1  -8 -11 896.696 467.294  10
   1   8 -10 2140.72 723.989   4
   1  -8 -10 1389.29 548.859  10
   1   8 -10 2372.16 490.871   3
   1  -8 -10 2473.86 506.105   2
  -1   8  10 1074.01 566.845   6
  -1  -8  10 2189.92 632.583   5
   1  -8 -10 1497.18 592.923   9
  -1   8  10 1349.90 623.557  11
   1   8  -9 5499.19 932.568   4
   1  -8  -9 4654.88 665.576   2
   1  -8  -9 5621.12 922.994   9
  -1   8   9 5547.11 840.903   6
   1   8  -9 5408.40 649.121   3
  -1  -8   9 6305.47 935.642   5
   1  -8  -9 4990.55 781.649  10
  -1   8   9 5291.70 858.502  11
   1  -8  -8 29289.9 1899.20   9
  -1   8   8 31462.3 1930.87   6
   1  -8  -8 32644.6 1715.91   2
   1   8  -8 30339.0 1602.97   3
  -1   8   8 29369.4 1925.44  11
   1   8  -8 31298.2 1965.99   4
  -1   8   8 33654.4 1176.76   5
  -1  -8   8 31073.0 1945.29   5
   1  -8  -8 29035.4 1801.55  10
  -1   8   7 20368.4 756.760   5
   1   8  -7 19975.3 1477.62   4
   1   8  -7 19051.1 1436.84   8
   1  -8  -7 20162.9 859.965   7
  -1   8   7 19915.0 748.925   5
   1   8  -7 18062.7 1203.35   3
   1  -8  -7 20195.1 764.523   4
  -1   8   7 18044.9 1422.55   6
  -1   8   7 21512.3 1544.79  11
   1  -8  -7 15882.1 1337.65   9
   1  -8  -7 20230.0 1430.71  10
   1  -8  -7 19903.7 1299.58   2
  -1  -8   7 20686.4 1507.44   5
   1  -8  -6 7568.19 816.169   2
  -1   8   6 5926.84 782.006   6
   1  -8  -6 6532.28 810.516   9
  -1   8   6 5835.47 806.377  11
   1   8  -6 4277.11 720.746   8
   1  -8  -6 7741.59 858.912  10
   1  -8  -6 6970.64 526.920   7
  -1   8   6 5890.97 287.078   5
   1  -8  -6 6176.91 300.829   4
  -1   8   6 5961.25 290.573   5
   1   8  -6 7920.81 917.496   4
   1   8  -6 5969.15 696.207   3
  -1  -8   6 5952.58 785.943   5
   1  -8  -5 71118.4 2683.42   2
  -1   8   5 69648.7 2773.47   6
  -1  -8   5 74151.4 2637.22   2
   1   8  -5 68325.8 2701.95   4
   1  -8  -5 70700.5 2162.99   7
  -1  -8   5 70273.6 2734.79   5
  -1   8   5 66084.0 2761.39  11
   1   8  -5 72444.7 2633.98   3
  -1   8   5 68664.4 2614.23   8
   1   8  -5 68438.4 2759.38   8
   1  -8  -5 68908.3 2781.87  10
   1   8  -4 18157.2 1243.04   8
  -1  -8   4 18993.9 1213.39   5
   1  -8  -4 17183.6 1227.57  10
   1   8  -4 19291.9 1231.94   4
   1   8  -4 19462.3 1217.67   3
  -1  -8   4 19259.7 1218.52   2
  -1   8   4 18723.7 1202.99   8
   1  -8  -4 16901.0 1188.76   2
  -1   8   3 25362.2 1462.08   3
   1   8  -3 24493.7 1324.38   4
  -1  -8   3 24692.5 1340.63   5
   1  -8  -3 25931.4 1460.41   2
   1  -8  -3 22533.3 1401.75  10
   1   8  -3 28049.7 1476.36   3
  -1  -8   3 25490.9 1420.88   2
   1   8  -3 27630.7 1464.92   8
  -1   8   3 26975.6 1404.17   8
  -1   8   2 18264.0 647.338   5
   1  -8  -2 17665.3 1192.20   2
   1   8  -2 17333.4 1018.45   4
   1   8  -2 16348.0 1123.21   3
   1   8  -2 18169.1 1118.07   8
  -1   8   2 17272.6 1171.89   3
  -1   8   2 17907.0 1130.32   8
  -1  -8   2 17909.7 1055.87   5
   1  -8  -2 16308.4 620.716   4
  -1  -8   2 16239.4 1129.33   2
   1  -8  -2 17721.4 638.333   5
   1  -8  -1 2592.07 263.634   5
  -1   8   1 2761.83 284.312   4
   1  -8  -1 2050.34 473.988   2
  -1   8   1 2114.37 418.005   3
   1   8  -1 2295.02 387.262   4
   1  -8  -1 2540.36 271.082   4
   1   8  -1 2623.52 566.484   3
  -1   8   1 2938.20 286.588   5
  -1  -8   1 2371.94 494.857   2
   1   8  -1 2118.33 429.086   8
  -1   8   1 1583.01 385.916   8
  -1  -8   1 3515.02 430.408   5
  -1   8   0 31995.4 1204.50   5
   1  -8   0 30109.2 1184.42   5
  -1  -8   0 33906.4 1327.67   4
   1   8   0 30674.4 1568.91   3
   1  -8   0 31551.4 1189.84   4
  -1  -8   0 31372.4 1287.19   5
  -1  -8   0 29185.5 1544.79   2
   1  -8   0 30599.7 1592.62   2
  -1   8   0 30011.8 1525.56   8
   1   8   0 28004.5 1383.53   8
   1   8   0 34945.4 1349.84   5
   1   8   0 30254.3 1261.15   4
  -1   8   0 30285.0 1174.89   4
  -1  -8   0 29295.0 1519.25  10
  -1   8   0 27862.3 1507.14   3
   1  -8   1 9612.86 680.736   5
  -1  -8  -1 11031.5 662.995   5
   1  -8   1 10375.9 884.045   2
  -1  -8  -1 11026.2 670.760   4
  -1   8  -1 11639.6 916.388   3
   1   8   1 11435.1 678.155   5
  -1   8  -1 10031.5 692.679   4
  -1  -8  -1 10943.4 918.524   2
  -1  -8  -1 10506.6 902.956  10
   1   8   1 10764.2 796.387   8
  -1   8  -1 11208.5 912.797   8
   1   8   1 10684.9 923.238   3
  -1  -8  -2 21593.3 1332.03  10
  -1  -8  -2 21733.0 1292.92   2
   1   8   2 22084.0 1158.91   8
  -1  -8  -2 20978.3 930.523   4
  -1   8  -2 22539.3 1277.68   3
  -1   8  -2 21335.3 1324.58   8
  -1   8  -2 21637.2 1143.22   4
   1   8   2 22227.4 949.546   5
   1  -8   2 20799.1 1121.89   5
  -1  -8  -2 21036.2 920.202   5
   1  -8   2 22055.3 1290.65   2
   1   8   2 19840.8 1272.41   3
   1   8   3 19311.4 1091.66   8
  -1   8  -3 19946.2 1178.95   3
  -1  -8  -3 19402.6 852.837   4
  -1   8  -3 17842.0 1242.98   8
  -1  -8  -3 18996.9 1206.52   2
   1  -8   3 19274.0 1155.77   5
   1  -8   3 20341.1 1221.28   2
  -1  -8  -3 20164.3 1329.82  10
  -1   8  -3 18475.7 1137.53   4
   1   8   3 17907.5 1238.39  11
   1   8   3 21655.1 895.263   5
  -1  -8  -3 20226.6 880.144   4
   1   8   3 18476.2 1222.59   3
  -1  -8  -3 18430.4 836.738   5
  -1  -8  -4 15123.0 1186.67  10
  -1   8  -4 16588.6 1121.77   4
   1   8   4 15955.5 1004.58   8
  -1  -8  -4 15107.5 1076.84   2
   1  -8   4 14728.8 1066.40   5
  -1   8  -4 15032.8 1019.90   3
  -1  -8  -4 14430.2 729.571   4
   1   8   4 17097.3 790.956   5
  -1   8  -4 14556.5 1172.16   8
   1  -8   4 15303.0 1051.08   2
   1   8   4 14395.0 1149.80  11
   1   8   4 14376.9 1084.69   3
  -1   8  -5 2119.04 524.187   4
   1  -8   5 892.156 418.493   5
   1  -8   5 1536.24 425.939   2
   1   8   5 559.491 355.106   3
  -1  -8  -5 1831.01 597.077  10
  -1   8  -5 1215.26 477.076   8
  -1  -8  -5 1047.68 169.845   7
  -1  -8  -5 1087.82 368.679   2
   1   8   5 1553.51 250.960   5
   1   8   5 1071.51 389.898   6
  -1  -8  -5 933.608 202.040   4
   1   8   5 865.067 440.297  11
  -1   8  -5 1032.90 355.527   3
   1  -8   6 48287.6 2278.82   5
  -1   8  -6 48947.3 2293.57   4
  -1   8  -6 43597.7 2240.47   8
  -1  -8  -6 49262.4 2095.06   2
   1   8   6 44855.3 2255.62   6
  -1  -8  -6 47388.3 2300.66  10
  -1  -8  -6 49785.5 1659.40   4
   1  -8   6 50673.5 2040.24   2
  -1  -8  -6 45628.7 1181.61   7
  -1   8  -6 46049.6 1922.14   3
   1   8   6 48054.4 2337.77  11
   1   8   6 51354.9 1671.39   5
   1   8   6 45461.4 2097.43   3
   1   8   7 146033. 4914.72  11
   1  -8   7 155159. 4372.01   2
  -1  -8  -7 150117. 4469.10   2
  -1   8  -7 143322. 4844.87   4
  -1  -8  -7 147582. 4880.35  10
   1   8   7 140352. 4793.76   6
   1   8   7 157174. 4015.71   5
   1  -8   7 146102. 4864.75   5
  -1  -8  -7 152486. 3971.97   4
  -1   8  -7 146466. 4863.30   8
  -1  -8  -7 143793. 4840.13   9
  -1   8  -7 149739. 4246.32   3
   1   8   8 692.341 451.989   6
  -1  -8  -8 1771.64 462.313   2
  -1   8  -8 1435.00 581.300   4
  -1   8  -8 2603.42 465.879   3
  -1  -8  -8 1989.56 363.114   4
  -1  -8  -8 1625.74 651.587   9
  -1   8  -8 1756.21 589.089   8
   1   8   8 1567.15 328.867   5
   1   8   8 1341.94 435.987  11
   1  -8   8 2148.51 583.139   5
  -1  -8  -8 2415.70 593.436  10
  -1   8  -9 9399.94 1112.32   8
   1  -8   9 7101.30 1000.41   5
  -1   8  -9 8732.24 754.446   3
  -1  -8  -9 9245.60 1077.54  10
   1   8   9 6719.92 981.975  11
  -1  -8  -9 7943.13 801.653   2
   1   8   9 8499.01 735.929   5
  -1   8  -9 8676.98 1130.99   4
  -1  -8  -9 8363.55 1050.92   9
   1   8   9 6290.88 930.320   6
  -1   8 -10 1727.78 671.144   8
   1   8  10 1304.12 555.968  11
  -1   8 -10 1549.72 584.508   4
   1   8  10 1876.64 593.495   6
  -1  -8 -10 732.807 457.687   9
   1  -8  10 830.422 539.977   5
  -1   8 -11 457.063 446.999   8
   1  -8  11-64.0908 570.430   5
   1   8  11 99.7419 440.290   6
   1   8  11-75.6055 438.537  11
  -1   8 -11 951.326 576.949   4
  -1  -8 -11 958.248 645.346   9
  -1  -8 -12 6845.62 1138.16   9
   1   8  12 6878.28 1124.76   6
  -1   8 -12 6427.86 1085.25   8
  -1   8 -12 7232.55 1221.38   4
   1  -8  12 6488.76 1121.69   5
   1   8  12 6617.64 1116.48  11
   1  -8  13-883.213 701.967   5
   1   8  13-356.171 402.898   6
  -1  -8 -13 1594.39 792.781   9
  -1   8 -13 1101.53 682.800   8
  -1   8 -13-86.7468 691.954   4
   1   8  13 647.878 661.523  11
   1  -8  14 4454.39 1064.67   6
  -1   8 -14 2465.96 779.378   8
  -1  -8 -14 3273.41 908.508   9
   1  -9 -14 7926.37 1285.42   9
  -1  -9  13-511.187 587.510   5
  -1   9  13-454.220 564.394   6
   1  -9 -13 688.862 683.175   9
  -1   9  13-19.2043 505.211  11
   1   9 -13-402.499 551.222   4
   1   9 -12 64.5090 549.875   4
   1  -9 -12-328.667 577.637   9
  -1  -9  12 1329.82 645.766   5
   1  -9 -12 898.307 543.636  10
  -1   9  12 575.113 543.564  11
  -1   9  12 392.308 457.887   6
   1  -9 -11-111.607 530.682   9
   1  -9 -11 286.818 358.533  10
   1   9 -11 503.136 505.315   4
  -1   9  11 390.695 465.075  11
  -1   9  11 261.796 444.595   6
  -1  -9  11 548.975 463.445   5
   1   9 -10 2478.93 503.503   3
  -1   9  10 774.574 580.045  11
   1   9 -10 1389.44 586.792   4
  -1  -9  10 1562.16 559.324   5
  -1   9  10 1520.48 610.316   6
   1   9 -10 2376.92 724.716   8
   1  -9 -10 1895.51 484.866   2
   1  -9 -10 1691.89 574.249  10
   1  -9 -10 1167.29 590.806   9
   1  -9  -9 18456.5 1337.68   2
   1   9  -9 16612.1 1521.94   8
   1  -9  -9 18132.7 1596.99   9
   1  -9  -9 19309.8 1540.11  10
  -1  -9   9 17077.4 1554.60   5
   1   9  -9 19118.3 1307.43   3
  -1   9   9 18499.3 1597.94  11
   1   9  -9 19226.0 1657.24   4
  -1   9   9 17595.7 1522.44   6
   1  -9  -8 3260.10 620.620   2
   1  -9  -8 3310.16 663.043  10
   1   9  -8 3135.56 765.632   8
  -1   9   8 2437.90 680.230  11
  -1   9   8 2028.87 633.107   6
  -1  -9   8 3335.54 674.907   5
   1   9  -8 3424.92 648.069   3
   1  -9  -8 2693.80 708.965   9
   1   9  -8 2871.70 685.991   4
   1   9  -7 30057.7 1653.00   3
   1  -9  -7 27617.5 1800.95  10
   1  -9  -7 26711.7 1808.03   9
  -1  -9   7 29259.4 1853.96   5
  -1   9   7 28418.9 1877.14  11
   1  -9  -7 30541.5 1722.94   2
  -1   9   7 26858.1 1792.81   6
   1   9  -7 26080.4 1751.85   4
   1   9  -7 29361.4 1838.12   8
   1   9  -6 528.877 367.111   4
   1   9  -6 130.675 312.264   3
   1  -9  -6 529.012 361.474   2
  -1   9   6 357.849 363.461   6
   1  -9  -6 1775.36 583.088  10
  -1  -9   6 725.774 394.054   5
   1   9  -6 603.577 457.588   8
   1  -9  -6 841.126 246.848   7
  -1   9   6 278.155 413.607  11
   1  -9  -5 3127.55 598.593  10
  -1  -9   5 3652.81 577.271   5
   1   9  -5 3329.13 666.210   8
  -1  -9   5 3269.48 584.052   2
   1  -9  -5 4668.58 664.740   2
  -1   9   5 3111.80 538.672   8
   1   9  -5 3475.57 593.443   3
   1   9  -5 3209.58 561.884   4
  -1   9   4 6011.78 700.927   8
   1  -9  -4 6535.06 785.640   2
   1   9  -4 6510.97 802.445   8
  -1   9   4 6773.10 818.341   3
   1  -9  -4 7490.15 863.541  10
  -1  -9   4 6542.66 757.918   5
   1   9  -4 6210.92 750.981   3
   1   9  -4 6797.97 755.308   4
  -1  -9   4 6810.58 805.156   2
  -1  -9   3 11401.1 979.178   2
   1   9  -3 12571.6 1002.36   8
   1   9  -3 10183.1 871.577   4
  -1   9   3 10110.6 988.731   3
   1  -9  -3 10969.2 999.768  10
  -1   9   3 11482.7 947.382   8
   1   9  -3 10741.1 966.705   3
   1  -9  -3 10859.8 998.229   2
  -1  -9   3 10247.9 877.372   5
  -1   9   2 3393.50 271.187   5
  -1   9   2 4633.96 630.071   8
   1   9  -2 1975.88 398.632   4
   1  -9  -2 3249.03 269.846   5
   1  -9  -2 2789.19 570.536   2
  -1  -9   2 2640.66 543.962   2
   1   9  -2 2714.11 530.171   8
   1  -9  -2 3295.66 266.194   4
  -1   9   2 2947.86 617.186   3
   1   9  -2 3067.28 587.710   3
  -1  -9   2 3060.65 459.796   5
  -1   9   1 40573.7 1330.70   4
  -1   9   1 36068.5 1853.64   3
  -1  -9   1 39246.4 1635.29   5
   1   9  -1 38510.6 1907.04   3
  -1   9   1 42586.1 1365.90   5
   1  -9  -1 41776.0 1351.16   4
   1   9  -1 39698.0 1810.26   8
   1  -9  -1 38592.9 1909.94   2
   1  -9  -1 40015.8 1348.62   5
  -1  -9   1 40164.0 1933.69   2
  -1   9   1 36766.6 1815.94   8
   1   9  -1 38209.1 1598.73   4
  -1  -9   0 10787.6 734.472   5
  -1   9   0 9670.94 936.816   3
  -1   9   0 10623.6 655.612   4
  -1   9   0 10459.0 662.629   5
   1  -9   0 8911.40 880.457   2
  -1  -9   0 10077.4 942.634   2
   1  -9   0 9852.32 636.030   4
   1   9   0 8679.99 870.362   3
   1  -9   0 9389.68 636.575   5
   1   9   0 9584.03 817.511   8
  -1   9   0 9217.31 873.051   8
  -1  -9   0 9815.42 901.401  10
  -1  -9  -1 14071.8 803.026   5
   1   9   1 14182.3 1119.13   3
  -1   9  -1 14027.6 1069.69   3
  -1   9  -1 13052.0 1081.38   8
   1   9   1 15422.7 839.273   5
  -1   9  -1 13528.4 839.318   4
  -1  -9  -1 14353.9 1085.54  10
   1   9   1 14171.4 977.703   8
   1  -9   1 13321.6 851.065   5
  -1  -9  -1 14722.0 820.299   4
  -1  -9  -1 13345.1 1092.99   2
   1  -9   1 13926.0 1106.44   2
  -1   9  -2 21155.1 1156.97   4
   1   9   2 21162.3 1216.84   8
   1   9   2 17726.4 1276.15   3
   1  -9   2 21002.8 1151.33   5
  -1   9  -2 20046.7 1295.87   3
  -1  -9  -2 22125.4 981.950   4
  -1  -9  -2 18400.9 1297.32   2
  -1  -9  -2 19943.8 933.197   5
   1  -9   2 22435.5 1374.84   2
   1   9   2 22161.1 985.162   5
  -1  -9  -2 19661.1 1339.65  10
  -1   9  -2 20564.4 1359.80   8
  -1  -9  -3 24262.4 1534.21  10
  -1  -9  -3 25712.1 1033.62   4
   1   9   3 23844.7 1302.19   8
  -1   9  -3 26112.6 1583.12   8
  -1  -9  -3 26959.2 1549.34   2
   1  -9   3 25953.7 1401.38   5
  -1  -9  -3 26039.1 1043.99   5
  -1   9  -3 24539.2 1362.60   4
   1   9   3 27960.9 1098.55   5
  -1  -9  -3 27240.2 1072.21   4
  -1   9  -3 24763.8 1448.25   3
   1   9   3 23376.9 1488.23   3
   1  -9   3 25195.9 1468.34   2
  -1  -9  -4 24314.0 988.966   4
   1   9   4 22297.9 1440.35   3
   1   9   4 23587.9 977.021   5
   1  -9   4 20792.6 1349.98   5
  -1  -9  -4 21807.2 1392.85   2
  -1   9  -4 21701.1 1461.94   8
   1   9   4 21421.4 1242.34   8
  -1  -9  -4 22880.5 1527.64  10
   1   9   4 21478.2 1447.11  11
  -1  -9  -4 22860.7 956.588   4
  -1   9  -4 20243.8 1281.23   3
   1  -9   4 23386.8 1409.70   2
  -1   9  -4 20515.5 1345.19   4
   1  -9   5 5294.90 724.827   5
  -1  -9  -5 6936.40 810.889   2
   1   9   5 7635.84 524.590   5
  -1  -9  -5 6999.39 505.226   4
  -1   9  -5 4677.30 783.105   8
  -1  -9  -5 5384.75 801.429  10
   1   9   5 6902.29 830.535   3
  -1   9  -5 7476.26 781.549   3
  -1   9  -5 7072.16 846.055   4
   1   9   5 5573.29 826.016  11
   1  -9   5 7365.57 800.159   2
   1   9   5 6937.02 704.992   8
  -1   9  -6 12366.5 1205.74   8
   1   9   6 13237.3 1203.26   6
   1  -9   6 13548.6 1186.30   5
  -1   9  -6 12797.5 1016.14   3
   1   9   6 12273.4 1107.05   3
  -1   9  -6 12720.3 1177.26   4
   1   9   6 13874.9 1264.17  11
  -1  -9  -6 12667.1 1210.95  10
  -1  -9  -6 13413.5 742.827   4
  -1  -9  -6 11676.8 1047.60   2
   1  -9   6 14037.5 1072.76   2
  -1   9  -7 127313. 4665.15   8
   1  -9   7 131552. 4666.45   5
  -1   9  -7 134503. 4701.66   4
   1   9   7 124399. 4594.76   6
  -1  -9  -7 143882. 4426.86   2
  -1   9  -7 142163. 4191.07   3
   1  -9   7 146138. 4312.56   2
   1   9   7 148488. 3740.21   5
   1   9   7 132741. 4749.43  11
  -1  -9  -7 134149. 4705.44  10
  -1  -9  -8 15759.9 1413.06  10
  -1  -9  -8 14113.7 1403.77   9
  -1   9  -8 14436.1 1387.97   4
  -1   9  -8 16208.1 1107.01   3
  -1  -9  -8 16016.2 1216.40   2
   1   9   8 15684.8 1446.23  11
   1   9   8 16765.2 949.863   5
   1  -9   8 14513.4 1370.74   5
   1   9   8 14066.9 1326.77   6
  -1   9  -8 14344.1 1353.04   8
   1   9   9 4674.84 832.471   6
  -1  -9  -9 5950.40 950.550   9
  -1   9  -9 5822.52 661.407   3
  -1   9  -9 4600.17 861.239   8
  -1  -9  -9 4833.29 698.633   2
   1  -9   9 4133.99 849.771   5
  -1   9  -9 4834.90 936.261   4
   1   9   9 3748.78 788.742  11
  -1  -9  -9 4862.70 850.506  10
  -1  -9 -10 15779.2 1529.96   9
  -1  -9 -10 15769.0 1501.63  10
   1   9  10 16245.3 1540.29   6
   1   9  10 16586.0 1617.85  11
  -1   9 -10 19374.9 1699.55   4
  -1   9 -10 16743.3 1603.22   8
   1  -9  10 15336.9 1520.82   5
  -1   9 -11 758.743 511.381   4
  -1   9 -11 1825.71 658.291   8
   1   9  11 1444.26 641.011   6
   1   9  11 1679.04 674.386  11
  -1  -9 -11 1894.13 673.479   9
   1  -9  11 434.967 484.296   5
   1   9  12 212.489 548.279  11
   1   9  12 280.931 443.051   6
   1  -9  12 745.694 597.262   5
  -1   9 -12 1255.98 658.954   8
  -1   9 -12 743.409 630.069   4
  -1  -9 -12 2002.90 759.493   9
  -1   9 -13 1356.74 613.895   8
  -1   9 -13 2855.72 1006.37   4
   1   9  13 2722.73 831.090  11
  -1  -9 -13 2077.63 821.668   9
   1  -9  13 701.830 551.500   5
   1   9  13 1056.49 619.857   6
  -1  -9 -14 6065.66 1198.62   9
   1  10 -13 1936.20 684.402   4
  -1  10  13 1694.28 756.780  11
   1  10 -13 2802.16 835.395   8
   1 -10 -13 500.457 610.093   9
  -1 -10  13 1219.04 581.086   5
  -1  10  13 2546.13 828.230   6
   1  10 -12 364.033 489.052   8
  -1 -10  12 9.59648 608.352   5
  -1  10  12-563.210 559.351  11
  -1  10  12 180.224 464.880   6
   1  10 -12 527.106 669.520   4
   1 -10 -12-516.574 599.674  10
   1 -10 -12 97.4088 611.071   9
   1 -10 -11 984.266 527.972   9
   1  10 -11 3789.64 865.450   4
   1  10 -11 2880.86 741.624   8
  -1  10  11 1405.53 694.099  11
  -1  10  11 1256.01 554.070   6
   1 -10 -11 2802.80 741.619  10
  -1 -10  11 1326.12 575.500   5
   1  10 -10 1345.04 649.332   8
   1  10 -10 96.8514 350.896   3
  -1  10  10 1288.49 644.269  11
  -1 -10  10 382.388 408.973   5
   1 -10 -10 993.779 457.662   2
  -1  10  10-197.721 486.575   6
   1 -10 -10 188.366 549.646   9
   1 -10 -10-317.896 444.376  10
   1  10 -10 251.446 404.622   4
   1 -10  -9-97.4178 650.200   9
   1 -10  -9 445.799 330.419   2
   1  10  -9 1839.61 793.149   4
   1  10  -9 412.327 416.421   3
  -1  10   9 355.129 474.393  11
  -1  10   9 986.771 527.449   6
  -1 -10   9 1180.06 612.314   5
   1  10  -9 2021.10 665.192   8
   1 -10  -9 968.547 543.202  10
  -1 -10   8 1319.91 472.787   5
   1 -10  -8 2059.44 612.500   9
   1  10  -8 2478.28 581.105   3
   1 -10  -8 598.128 363.500   2
  -1  10   8 2362.96 685.263   6
   1  10  -8 2810.33 662.238   8
   1 -10  -8 1444.24 442.047  10
  -1  10   8 536.598 522.966  11
   1  10  -8 1883.71 586.734   4
   1  10  -7 62473.3 2951.04   8
   1  10  -7 66490.4 2725.21   3
  -1 -10   7 64832.8 2976.06   5
   1 -10  -7 64800.0 3007.51   9
  -1  10   7 59406.5 2903.25   6
   1  10  -7 65405.8 2998.25   4
   1 -10  -7 64308.8 2787.36   2
   1 -10  -7 69887.0 3081.88  10
  -1  10   7 63480.1 3036.44  11
   1  10  -6 55984.2 2592.11   4
   1 -10  -6 57777.4 2578.77   2
   1 -10  -6 58164.4 1963.38   7
  -1 -10   6 55594.1 2608.68   5
   1 -10  -6 54566.2 2649.22  10
   1  10  -6 51739.9 2607.38   8
   1  10  -6 54799.9 2456.91   3
   1  10  -5 1835.38 488.115   3
   1  10  -5 2144.56 623.387   8
  -1 -10   5 1770.05 457.221   2
  -1 -10   5 967.967 388.723   5
   1 -10  -5 1509.78 490.409   2
   1 -10  -5 1783.38 542.942  10
  -1  10   5 1269.27 417.511   8
   1  10  -5 927.721 440.413   4
   1  10  -4 28875.4 1670.95   3
   1 -10  -4 25495.8 1653.58  10
  -1 -10   4 24992.9 1507.03   5
  -1  10   4 27538.5 1583.64   8
   1  10  -4 27726.6 1580.17   4
   1 -10  -4 25184.8 1626.63   2
  -1  10   4 24395.4 1625.16   3
   1  10  -4 25293.9 1611.06   8
  -1 -10   4 26326.7 1615.62   2
  -1  10   3 21294.2 1397.47   8
   1  10  -3 22681.8 1459.87   3
   1 -10  -3 22659.4 1540.32  10
  -1 -10   3 24228.9 1534.87   2
  -1  10   3 22881.3 1531.10   3
   1  10  -3 21175.8 1427.80   8
   1 -10  -3 23774.2 1536.21   2
  -1 -10   3 21568.8 1342.37   5
  -1  10   3 20532.4 635.611   5
   1 -10  -3 21586.8 647.547   5
   1  10  -3 21266.8 1313.40   4
   1 -10  -3 21569.0 637.716   4
  -1  10   2 14354.4 647.997   5
  -1 -10   2 14219.8 1164.87   2
   1 -10  -2 13630.0 1161.91   2
   1 -10  -2 14774.4 649.384   5
   1  10  -2 12782.5 1076.89   8
   1  10  -2 14483.0 1004.37   4
  -1  10   2 14855.2 1134.09   8
   1  10  -2 14679.9 1178.44   3
   1 -10  -2 15129.8 655.469   4
  -1  10   2 13904.5 1171.00   3
  -1 -10   2 15158.4 1038.21   5
  -1  10   1 14865.1 1217.29   3
   1 -10  -1 16113.2 797.310   5
   1 -10  -1 14495.2 1223.44   2
   1  10  -1 15318.5 1219.22   3
  -1 -10   1 14745.2 1198.71   2
  -1  10   1 15529.4 772.751   5
  -1  10   1 15994.7 799.461   4
   1 -10  -1 15411.1 766.073   4
  -1  10   1 13863.1 1168.73   8
  -1 -10   1 16109.2 1010.39   5
   1  10  -1 15064.8 1105.32   8
   1  10  -1 13894.4 929.567   4
   1  10   0 386.744 278.834   8
   1 -10   0 838.972 270.893   5
  -1 -10   0 1175.52 498.170   2
  -1 -10   0 686.791 225.182   5
  -1 -10   0 1222.82 420.852  10
   1  10   0 686.581 384.501   3
  -1  10   0 183.301 350.541   8
  -1  10   0 1022.73 428.818   3
  -1  10   0 1075.01 255.528   4
   1 -10   0 365.426 401.404   2
   1  10   1 6761.44 861.064   3
   1 -10   1 7347.21 866.584   2
  -1 -10  -1 5278.49 780.198   2
  -1  10  -1 6365.45 826.194   8
  -1  10  -1 6729.53 814.558   3
  -1  10  -1 6818.25 628.211   4
  -1 -10  -1 5748.79 769.187  10
   1 -10   1 6737.29 615.673   5
   1  10   1 5929.88 695.943   8
  -1 -10  -1 6538.78 564.432   5
   1  10   2 244.541 328.832   3
   1  10   2 620.992 358.967   8
   1  10   2-97.4649 131.199   5
  -1 -10  -2 59.7490 146.353   4
   1 -10   2-186.304 273.902   5
  -1 -10  -2-9.77919 142.726   5
  -1  10  -2 232.254 379.469   3
  -1 -10  -2-287.012 362.376   2
  -1  10  -2 246.716 287.447   4
  -1  10  -2 388.102 403.463   8
   1 -10   2-229.974 391.551   2
  -1 -10  -2-36.3478 366.565  10
  -1 -10  -3 42803.2 1463.28   4
  -1 -10  -3 41813.7 1456.17   5
   1 -10   3 40216.1 1866.36   5
  -1  10  -3 42887.0 2151.78   8
   1 -10   3 38997.7 2006.28   2
  -1 -10  -3 40007.2 2061.09   2
  -1  10  -3 39151.5 1967.68   3
   1  10   3 40671.1 2096.23   3
  -1  10  -3 43098.8 1917.00   4
  -1 -10  -3 38938.3 2113.52  10
   1  10   3 45134.4 1515.83   5
   1  10   3 43060.3 1895.97   8
  -1  10  -4 68287.8 2956.90   8
   1  10   4 61374.0 2768.97   3
  -1 -10  -4 67801.0 2959.68  10
   1 -10   4 69499.5 2729.90   5
  -1  10  -4 67814.3 2703.26   4
  -1 -10  -4 71489.3 2063.84   4
   1  10   4 68755.6 2602.24   8
  -1  10  -4 65415.6 2672.94   3
   1  10   4 77485.5 2127.82   5
   1 -10   4 66993.7 2759.38   2
  -1 -10  -4 69223.2 2844.48   2
  -1  10  -5 814.975 499.362   8
   1 -10   5 435.591 355.681   2
  -1 -10  -5 108.371 137.976   4
   1  10   5 18.9366 307.608   8
  -1 -10  -5 287.428 419.052   2
  -1  10  -5 32.7345 305.077   3
  -1  10  -5 373.891 435.850   4
   1  10   5 45.0910 358.639   3
   1 -10   5 116.474 306.979   5
  -1 -10  -5 235.119 403.557  10
   1  10   5-139.381 428.804  11
  -1  10  -6 9194.10 919.169   3
   1 -10   6 8086.12 886.763   2
  -1  10  -6 6731.22 951.601   8
  -1  10  -6 7963.41 935.404   4
   1  10   6 7763.94 1002.65  11
   1  10   6 7147.25 914.508   3
  -1 -10  -6 8422.41 1082.08  10
   1 -10   6 6672.64 889.351   5
  -1 -10  -6 8471.42 927.681   2
  -1  10  -7 27713.6 1891.28   8
  -1 -10  -7 29604.6 1755.32   2
   1  10   7 26392.5 1843.67   6
  -1  10  -7 25642.8 1815.33   4
   1 -10   7 27077.6 1855.25   5
   1 -10   7 29846.9 1690.21   2
  -1 -10  -7 25104.9 1821.18  10
   1  10   7 25270.9 1837.61  11
  -1  10  -7 27862.5 1596.83   3
   1  10   8 46.1740 479.817  11
   1 -10   8 462.765 442.711   5
  -1 -10  -8-603.059 550.318   9
  -1 -10  -8 45.4365 471.258  10
   1  10   8-765.627 591.196   6
  -1  10  -8-252.390 320.827   3
  -1  10  -8 1139.22 610.392   4
  -1 -10  -8 82.4429 409.983   2
  -1  10  -8 830.286 525.608   8
  -1  10  -9-212.448 268.519   3
  -1  10  -9 307.288 443.399   8
   1  10   9-74.8605 495.289  11
   1  10   9-33.4773 502.096   6
  -1  10  -9-10.2482 457.860   4
  -1 -10  -9 136.831 291.437   2
  -1 -10  -9 617.619 530.684   9
  -1 -10  -9-33.3601 462.843  10
   1 -10   9 280.653 432.447   5
   1  10  10 2082.96 619.569   6
  -1  10 -10 1627.08 633.667   4
   1  10  10 2521.84 687.496  11
  -1 -10 -10 3105.45 804.499  10
   1 -10  10 2399.68 655.031   5
  -1  10 -10 3248.35 827.644   8
  -1 -10 -10 2046.22 700.156   9
  -1 -10 -11 6781.73 1068.39  10
   1  10  11 6484.18 1135.20  11
   1 -10  11 4834.99 983.285   5
  -1  10 -11 6252.53 1047.68   8
  -1  10 -11 7688.63 1234.51   4
   1  10  11 5623.67 977.571   6
  -1 -10 -11 5092.60 993.911   9
   1  10  12 1694.95 735.882  11
  -1  10 -12 1012.40 551.114   4
   1  10  12-521.720 456.735   6
   1 -10  12-8.76709 573.470   5
  -1  10 -12 217.890 529.049   8
  -1 -10 -12 47.0042 538.396   9
  -1 -10 -13-268.362 614.191   9
   1 -11 -12 1956.37 719.669  10
   1 -11 -12 3365.79 956.020   9
   1  11 -12 2665.79 857.543   4
  -1  11  12 1029.96 603.669  11
  -1  11  12 915.004 593.177   6
   1  11 -12 2497.60 825.258   8
  -1 -11  12 441.967 486.943   5
   1 -11 -11 8930.71 1219.01  10
   1  11 -11 10042.6 1368.42   4
   1 -11 -11 12600.3 1522.62   9
   1  11 -11 9252.47 1339.70   8
  -1 -11  11 11150.3 1388.26   5
  -1  11  11 10247.5 1379.34  11
  -1  11  11 10345.0 1341.37   6
   1 -11 -10 4220.72 839.057   9
  -1  11  10 4894.98 946.335  11
  -1  11  10 3057.94 750.410   6
   1  11 -10 4465.72 942.384   8
   1 -11 -10 3595.85 699.987   2
  -1 -11  10 2506.79 645.575   5
   1  11 -10 3909.77 714.125   3
   1  11 -10 4474.94 984.810   4
   1 -11 -10 4136.79 846.620  10
   1 -11  -9 10497.9 1256.04  10
   1 -11  -9 11107.1 1139.83   2
  -1  11   9 12404.3 1406.42  11
  -1  11   9 8967.88 1166.64   6
   1  11  -9 12232.9 1154.26   3
  -1 -11   9 12858.7 1403.30   5
   1  11  -9 9163.26 1237.54   4
   1  11  -9 10266.1 1268.04   8
   1 -11  -9 10162.7 1285.93   9
   1  11  -8 14052.1 1219.87   3
  -1  11   8 15065.5 1503.68  11
   1 -11  -8 12874.6 1338.20  10
   1  11  -8 11739.7 1314.47   8
   1 -11  -8 14385.0 1307.29   2
   1 -11  -8 12081.4 1325.28   9
   1  11  -8 15655.7 1469.45   4
  -1 -11   8 12831.8 1338.17   5
   1 -11  -7-558.583 485.230  10
   1 -11  -7 674.600 368.137   2
   1  11  -7-641.847 460.210   3
   1  11  -7-406.005 547.518   4
  -1 -11   7 260.662 429.818   5
   1  11  -7 335.672 522.782   8
   1 -11  -7 658.178 505.875   9
  -1 -11   6-61.2635 364.723   5
   1  11  -6 312.994 390.267   3
   1 -11  -6-347.439 381.806   2
   1 -11  -6 518.109 541.381  10
  -1  11   6 32.6816 406.503   8
   1  11  -6 707.988 407.067   8
   1  11  -6-52.5976 527.499   4
  -1 -11   5 630.120 418.036   5
   1  11  -5 1664.96 527.922   3
  -1  11   5 1277.00 462.058   8
  -1 -11   5 1671.75 553.121   2
   1  11  -5 1318.38 508.267   4
   1  11  -5 744.601 492.414   8
   1 -11  -5 1237.59 505.912   2
   1 -11  -5 1165.53 518.133  10
   1  11  -4 265.405 367.841   8
  -1  11   4 25.4231 353.603   8
   1 -11  -4 412.032 422.728  10
  -1 -11   4 203.865 328.737   5
  -1 -11   4-96.6644 477.098   2
  -1  11   4 317.349 379.931   3
   1 -11  -4-124.458 427.566   2
   1  11  -4-283.970 311.265   4
   1  11  -4 561.188 474.481   3
   1 -11  -3 49762.6 2432.76   2
  -1 -11   3 48828.4 2158.67   5
  -1  11   3 46950.2 2392.85   3
   1 -11  -3 48777.9 2429.44  10
   1  11  -3 46725.9 2117.36   4
   1  11  -3 46994.8 2335.68   3
  -1 -11   3 48483.1 2364.78   2
   1  11  -3 50036.3 2356.21   8
  -1  11   3 49170.6 2283.45   8
   1 -11  -2 1767.11 232.373   5
  -1  11   2 2622.16 567.647   8
   1  11  -2 2543.34 659.798   3
   1  11  -2 2904.85 609.626   8
   1 -11  -2 2169.19 617.193  10
   1 -11  -2 1639.90 556.383   2
   1  11  -2 2354.34 455.967   4
  -1 -11   2 805.427 415.868   2
  -1  11   2 1690.79 568.313   3
  -1 -11   2 1516.83 357.381   5
   1 -11  -1 22381.4 1574.86   2
  -1  11   1 23305.1 1032.75   5
  -1 -11   1 20600.0 1507.28   2
  -1 -11   1 23994.4 1311.78   5
  -1  11   1 20969.9 1507.89   3
   1  11  -1 23082.2 1567.55   3
   1  11  -1 23098.4 1284.26   4
   1 -11  -1 24528.4 1059.49   5
   1  11  -1 21048.0 1409.86   8
  -1  11   1 21946.1 1487.34   8
   1  11   0 19.1573 407.851   3
  -1  11   0-56.3968 363.863   3
   1  11   0-338.950 335.976   8
  -1 -11   0 236.203 506.615   2
   1 -11   0 52.6047 197.735   5
  -1  11   0 234.801 213.760   4
   1 -11   0-89.7331 490.615   2
  -1  11   0-188.451 405.654   8
  -1 -11   0 406.436 421.792  10
  -1 -11   0 49.0745 203.905   5
  -1  11  -1 68459.7 2335.37   4
   1 -11   1 64182.3 2825.55   2
  -1 -11  -1 67353.5 2238.70   5
   1  11   1 62905.2 2580.70   8
  -1  11  -1 66780.1 2799.28   8
   1 -11   1 67803.0 2353.65   5
   1  11   1 64819.9 2845.21   3
  -1  11  -1 63481.3 2798.69   3
  -1 -11  -1 68551.8 2930.81   2
  -1 -11  -1 67394.1 2849.50  10
  -1  11  -2 5555.07 637.860   4
  -1 -11  -2 5222.65 824.376   2
   1 -11   2 6016.52 680.428   5
   1 -11   2 4350.67 691.572   2
  -1 -11  -2 5905.37 825.760  10
  -1 -11  -2 5605.74 505.623   5
   1  11   2 5579.46 679.215   8
  -1  11  -2 6757.62 876.354   8
   1  11   2 5537.96 816.264   3
  -1  11  -2 5927.74 808.606   3
  -1  11  -3 41411.9 2225.38   8
  -1 -11  -3 40849.9 1464.35   4
   1  11   3 37377.9 2110.09   3
  -1 -11  -3 39899.5 2222.34  10
   1 -11   3 40327.0 2111.55   2
  -1 -11  -3 43192.9 1487.61   5
  -1  11  -3 42062.3 1950.36   4
   1  11   3 41674.0 1959.40   8
  -1 -11  -3 39834.3 2151.39   2
   1 -11   3 40350.6 1919.95   5
  -1  11  -3 40204.5 2113.85   3
  -1  11  -4 1827.51 534.601   3
  -1 -11  -4 1848.59 574.264   2
   1 -11   4 1800.11 537.944   2
   1  11   4 1711.98 428.521   8
  -1 -11  -4 1649.38 556.428  10
   1  11   4 1338.80 487.111   3
   1 -11   4 1228.18 433.001   5
  -1  11  -4 1405.63 488.165   8
  -1  11  -4 1525.87 460.708   4
  -1  11  -5 1780.75 559.279   4
  -1  11  -5 847.897 358.661   3
   1 -11   5 447.478 387.612   2
   1  11   5 1003.13 428.191   3
  -1 -11  -5 598.801 360.894   2
   1  11   5 329.707 301.516   8
  -1  11  -5 853.972 529.004   8
  -1 -11  -5 1167.88 563.793  10
   1 -11   5 800.531 333.151   5
  -1  11  -6 23420.6 1685.85   4
  -1 -11  -6 25306.9 1694.53   2
  -1 -11  -6 23827.6 1800.55  10
   1 -11   6 23896.1 1688.29   5
   1 -11   6 24181.1 1623.34   2
  -1  11  -6 24365.5 1575.68   3
   1  11   6 23567.0 1693.27   3
   1  11   6 23508.9 1754.01  11
  -1  11  -6 26220.9 1844.68   8
   1  11   7 3332.20 700.586  11
   1 -11   7 3586.80 645.035   2
  -1  11  -7 3898.02 798.813   8
  -1  11  -7 4384.07 680.801   3
  -1 -11  -7 3944.74 822.367  10
  -1 -11  -7 3562.19 705.400   2
  -1  11  -7 3439.96 732.555   4
   1 -11   7 3371.65 707.828   5
  -1  11  -8 2281.69 698.437   8
   1 -11   8 1991.43 675.868   5
  -1 -11  -8 1211.37 492.830   2
  -1  11  -8 1298.90 431.123   3
  -1  11  -8 1675.25 695.409   4
   1  11   8 1247.93 637.822  11
  -1 -11  -8 1130.44 596.950  10
  -1 -11  -8 810.587 467.856   9
  -1 -11  -9 1027.27 515.361  10
   1  11   9 185.541 439.146   6
  -1  11  -9 2844.14 756.516   8
  -1 -11  -9 1187.71 455.227   2
  -1 -11  -9 1001.92 553.453   9
   1 -11   9 1830.81 690.100   5
   1  11   9 1881.85 620.926  11
  -1  11  -9 1721.82 681.176   4
  -1  11  -9 1876.02 515.521   3
   1  11  10 466.107 501.310  11
  -1  11 -10 1272.06 699.891   4
   1  11  10 805.292 537.420   6
  -1 -11 -10 279.980 538.830   9
  -1  11 -10 1654.61 709.407   8
   1 -11  10 699.960 514.174   5
  -1 -11 -10-9.55022 401.162  10
  -1  11 -11 101.292 447.824   4
   1 -11  11 1173.86 677.285   5
   1  11  11-392.263 539.114   6
  -1  11 -11 90.8238 475.119   8
   1  11  11 128.735 544.315  11
  -1 -11 -11 281.355 510.960   9
  -1 -11 -11 705.911 604.569  10
  -1  11 -12 3237.22 875.903   8
  -1  11 -12 4512.57 1143.87   4
   1  11  12 3305.81 895.390  11
   1 -11  12 4464.55 1051.59   5
  -1 -11 -12 2709.71 842.139   9
   1  11  12 2364.50 865.222   6
  -1 -12  12 700.723 526.436   5
   1 -12 -12 895.280 569.234  10
   1  12 -12 526.993 504.049   4
  -1  12  11 1913.98 700.762  11
   1 -12 -11 1114.98 750.057   9
  -1 -12  11 1533.68 658.490   5
   1  12 -11 846.935 683.899   4
   1 -12 -11-29.3286 445.465  10
   1  12 -11 921.734 666.020   8
  -1  12  11 487.795 495.149   6
   1  12 -10 1161.58 647.307   8
  -1 -12  10 1901.82 740.437   5
   1 -12 -10 2961.94 670.656   2
   1  12 -10 1577.99 621.702   4
  -1  12  10 2049.71 757.694   6
   1 -12 -10 1693.10 784.421   9
  -1  12  10 1361.90 633.714  11
   1 -12 -10 1606.26 593.826  10
   1  12  -9-378.570 367.464   3
   1  12  -9 259.897 503.619   8
   1 -12  -9 572.719 662.399   9
   1  12  -9 248.544 449.968   4
   1 -12  -9-66.3421 460.245  10
   1 -12  -9-177.810 392.943   2
  -1 -12   9-139.405 385.120   5
  -1  12   9-184.876 431.011  11
   1 -12  -8-398.660 428.286   9
  -1 -12   8 117.560 496.476   5
   1  12  -8-256.210 521.583   4
   1 -12  -8-693.949 582.532  10
   1 -12  -8 67.8030 422.853   2
   1  12  -8 429.003 565.074   8
   1  12  -8 30.9198 364.951   3
   1 -12  -7 848.405 583.401  10
   1  12  -7 264.257 439.075   4
   1 -12  -7 8.72537 417.136   2
   1 -12  -7-569.305 565.405   9
  -1 -12   7 814.926 421.099   5
   1  12  -7 444.943 471.489   3
   1  12  -7 232.479 504.590   8
   1  12  -6 11401.0 1225.93   8
  -1  12   6 12744.3 1178.29   8
   1  12  -6 12286.3 1174.68   3
   1  12  -6 14398.8 1305.14   4
   1 -12  -6 10745.5 1171.36   2
   1 -12  -6 10800.2 1239.01  10
  -1 -12   6 10872.9 1150.85   5
   1 -12  -5-160.672 460.178   2
  -1 -12   5 1165.01 452.178   5
   1  12  -5-48.0390 456.214   3
  -1 -12   5 61.1645 415.612   2
   1  12  -5 1109.15 496.849   8
  -1  12   5-60.1502 469.237   8
   1  12  -5 774.643 441.758   4
   1 -12  -5 492.590 436.598  10
   1 -12  -4 6852.17 965.172   2
   1  12  -4 7691.03 989.417   3
  -1 -12   4 7422.29 881.236   5
  -1  12   4 9104.36 991.767   8
  -1 -12   4 8059.72 996.409   2
  -1  12   4 6875.30 927.502   3
   1  12  -4 7492.85 855.529   4
   1 -12  -4 6230.56 946.092  10
   1  12  -4 7651.55 972.540   8
   1  12  -3 20640.0 1379.56   4
   1  12  -3 20926.3 1560.27   3
   1 -12  -3 21995.1 1626.88   2
   1 -12  -3 22988.6 1669.14  10
  -1  12   3 19174.7 1562.30   3
  -1 -12   3 24065.2 1488.25   5
   1  12  -3 20463.2 1510.50   8
  -1  12   3 20053.8 1499.21   8
  -1 -12   3 20234.9 1554.18   2
   1  12  -2 68280.3 3057.01   3
   1 -12  -2 71727.4 3142.78   2
  -1 -12   2 71989.6 2729.53   5
  -1  12   2 75602.7 3223.08   3
  -1 -12   2 70945.3 3109.64   2
  -1  12   2 74385.6 3042.65   8
   1  12  -2 71250.4 2706.27   4
   1  12  -2 73543.5 3019.64   8
   1 -12  -2 71699.6 3149.07  10
   1  12  -1 7379.03 949.983   3
   1  12  -1 7375.44 856.269   8
  -1  12   1 7342.60 972.350   3
  -1  12   1 6864.61 881.725   8
  -1 -12   1 7023.50 891.363  10
   1 -12  -1 6886.08 914.918   2
  -1 -12   1 5955.77 882.259   2
  -1 -12   1 7021.56 729.082   5
   1  12  -1 6288.07 691.615   4
   1  12   0 3477.36 643.458   8
  -1  12   0 4076.64 711.270   8
   1 -12   0 5369.07 537.601   5
  -1  12   0 5224.72 541.756   4
  -1  12   0 4370.21 744.705   3
   1  12   0 3315.27 713.417   3
  -1 -12   0 5289.15 597.539   5
   1 -12   0 4401.57 761.079   2
  -1 -12   0 3910.68 777.802   2
  -1 -12   0 4575.86 765.361  10
  -1 -12  -1 13942.2 903.057   5
   1  12   1 11681.2 1194.48   3
  -1  12  -1 13843.6 956.835   4
  -1 -12  -1 13639.8 1275.03  10
  -1  12  -1 11766.8 1190.16   3
   1  12   1 12559.6 1090.19   8
   1 -12   1 13434.9 956.545   5
  -1 -12  -1 12609.7 1247.95   2
   1 -12   1 12560.9 1273.00   2
  -1  12  -1 13043.5 1225.77   8
  -1 -12  -2 10723.9 1135.71  10
  -1  12  -2 7898.71 980.947   8
   1  12   2 8620.78 1076.58   3
  -1 -12  -2 9165.45 1121.83   2
   1 -12   2 10239.8 878.206   5
   1 -12   2 8003.23 956.987   2
  -1  12  -2 8378.34 998.815   3
  -1  12  -2 8078.77 791.760   4
   1  12   2 7759.08 862.000   8
  -1  12  -3 68553.6 3004.14   3
  -1  12  -3 72630.5 3169.79   8
   1  12   3 70188.1 2821.99   8
  -1  12  -3 75405.9 2825.54   4
  -1 -12  -3 69897.7 3130.67   2
   1  12   3 70090.5 3147.88   3
   1 -12   3 71735.1 2805.00   5
  -1 -12  -3 75431.9 3286.54  10
   1 -12   3 72667.9 3132.06   2
   1  12   4 7801.75 1034.38   3
   1 -12   4 6979.50 952.340   2
  -1  12  -4 6630.83 973.424   8
   1 -12   4 7102.31 859.533   5
  -1 -12  -4 8083.34 1065.12  10
  -1  12  -4 8107.10 973.051   3
  -1 -12  -4 6760.99 875.917   2
  -1  12  -4 8128.02 918.180   4
   1  12   4 7501.74 868.835   8
  -1 -12  -5 8833.48 1071.86   2
   1 -12   5 7491.15 912.178   5
  -1  12  -5 8657.50 1004.17   3
   1 -12   5 8981.93 1050.31   2
  -1  12  -5 9458.28 1027.40   4
  -1  12  -5 9939.13 1188.22   8
   1  12   5 8297.54 899.393   8
   1  12   5 7642.86 994.473   3
  -1 -12  -5 9472.45 1196.23  10
   1  12   6 1265.50 518.623   3
   1 -12   6 886.701 358.414   5
   1 -12   6 1263.82 483.823   2
  -1  12  -6 1717.76 548.506   3
  -1 -12  -6 1505.74 546.456   2
  -1 -12  -6 416.601 424.963  10
  -1  12  -6 995.024 476.003   4
  -1  12  -6 1483.79 622.453   8
  -1 -12  -7 419.416 515.519  10
  -1  12  -7 1038.66 451.740   4
   1 -12   7 1118.50 408.322   2
  -1  12  -7 2751.84 569.630   3
  -1  12  -7 2071.06 726.180   8
   1  12   7 2702.36 776.928  11
   1 -12   7 1471.73 573.278   5
  -1 -12  -7 1864.71 594.610   2
   1  12   8 14218.7 1523.80  11
  -1 -12  -8 16255.1 1456.18   2
  -1  12  -8 18287.5 1394.04   3
   1 -12   8 17584.9 1595.78   5
  -1 -12  -8 17118.2 1635.31   9
  -1  12  -8 16731.5 1577.38   4
  -1 -12  -8 12663.1 1434.61  10
  -1  12  -8 15958.9 1578.02   8
  -1 -12  -9-476.147 658.118   9
  -1  12  -9 365.789 497.262   4
   1  12   9 1010.75 667.911  11
  -1 -12  -9 105.522 468.785  10
  -1 -12  -9-498.622 396.611   2
  -1  12  -9 365.592 461.158   8
   1 -12   9 303.342 476.465   5
  -1  12 -10 6202.64 1099.39   4
   1 -12  10 5004.49 999.489   5
  -1  12 -10 4692.14 1003.81   8
  -1 -12 -10 5562.82 1013.45  10
   1  12  10 4391.70 973.282  11
  -1 -12 -10 4936.16 958.102   9
  -1 -12 -11 13379.8 1559.36  10
  -1  12 -11 12988.0 1625.96   4
   1 -12  11 12032.6 1492.45   5
  -1  12 -11 11521.5 1454.09   8
  -1 -12 -11 9119.91 1323.87   9
   1  12  11 11485.7 1516.64  11
   1  12  11 12618.6 1551.15   6
   1 -13 -11 507.050 559.900  10
  -1 -13  11-519.563 668.139   5
   1  13 -11 789.958 579.497   4
   1  13 -10 1608.92 642.132   8
  -1 -13  10 3285.38 890.196   5
   1 -13 -10 2875.17 752.688  10
   1 -13 -10 2495.09 648.141   2
   1 -13 -10 2297.39 736.161   9
   1  13 -10 3627.24 909.691   4
   1 -13  -9 1370.24 461.026   2
  -1 -13   9 2098.13 653.032   5
   1  13  -9 2608.79 661.631   3
   1 -13  -9 2101.86 651.561  10
   1  13  -9 2467.18 720.019   4
   1 -13  -9 1653.18 674.999   9
   1  13  -9 780.182 520.400   8
   1  13  -8 11136.9 1208.35   3
  -1 -13   8 9031.39 1180.96   5
   1  13  -8 13715.8 1448.89   4
   1  13  -8 10183.1 1298.27   8
   1 -13  -8 10508.5 1335.13  10
   1 -13  -8 8932.57 1223.20   9
   1 -13  -8 9701.87 1160.01   2
  -1 -13   7 2185.07 598.056   5
   1  13  -7 2558.11 778.986   8
   1  13  -7 3807.81 764.003   4
   1 -13  -7 3117.74 681.623   2
   1 -13  -7 3023.34 735.678   9
   1 -13  -7 4405.26 906.693  10
   1  13  -7 3050.20 711.045   3
   1 -13  -6 118.813 454.886   2
  -1  13   6-114.784 395.528   8
   1  13  -6 72.6718 401.455   3
   1 -13  -6-145.685 488.295  10
   1  13  -6 69.9930 403.095   4
  -1 -13   6 845.642 515.546   5
   1  13  -6 301.811 499.116   8
   1  13  -5 7925.50 1073.63   8
  -1 -13   5 8448.55 1102.26   2
   1 -13  -5 6446.62 950.472   2
  -1  13   5 6071.78 886.209   8
   1  13  -5 6832.89 893.566   4
   1 -13  -5 7679.14 1082.46  10
   1  13  -5 7010.70 973.156   3
  -1 -13   5 5597.75 820.905   5
  -1  13   4 1185.95 471.701   8
   1  13  -4 1105.03 440.530   3
  -1 -13   4 2093.66 568.288   5
   1 -13  -4 1726.92 563.485   2
  -1  13   4 589.172 525.742   3
   1  13  -4 2751.96 629.538   4
   1  13  -4 1814.09 565.912   8
  -1 -13   4 938.722 462.748   2
   1 -13  -4 1951.45 651.673  10
  -1 -13   3 357.544 417.550   2
   1 -13  -3-340.999 520.474   2
  -1  13   3 733.605 483.641   8
  -1  13   3 565.411 548.605   3
   1  13  -3 40.3771 427.945   3
   1  13  -3 377.706 421.743   8
  -1 -13   3 398.710 346.715   5
   1 -13  -3 179.501 408.039  10
   1  13  -3 925.421 400.670   4
  -1 -13   2 16194.0 1192.88   5
   1 -13  -2 14623.6 1404.99   2
   1  13  -2 14394.3 1123.87   4
  -1  13   2 15182.6 1459.16   3
   1  13  -2 15223.4 1337.01   8
   1 -13  -2 14130.1 1346.13  10
  -1  13   2 17222.3 1399.45   8
  -1 -13   2 15718.9 1454.71   2
   1  13  -2 15816.7 1410.64   3
   1  13  -1-56.2912 388.287   8
  -1 -13   1 278.011 317.743   5
   1 -13  -1-524.303 549.675   2
  -1  13   1-388.868 438.116   3
   1  13  -1-136.771 451.237   3
  -1 -13   1 175.740 432.698  10
  -1 -13   1-60.4544 483.194   2
  -1  13   1 608.507 402.176   8
   1 -13   0 3378.49 735.600   2
  -1 -13   0 3632.65 760.935  10
  -1  13   0 4052.71 500.171   4
  -1  13   0 3443.13 761.799   3
  -1 -13   0 3634.83 534.609   5
   1  13   0 2128.00 589.671   8
  -1  13   0 4340.25 741.138   8
   1  13   0 3751.78 803.760   3
  -1 -13   0 3833.77 792.193   2
   1  13   1-506.297 467.579   8
   1 -13   1 219.098 242.177   5
  -1  13  -1-301.430 427.606   8
  -1  13  -1 297.483 258.754   4
   1  13   1-258.443 465.716   3
  -1 -13  -1-598.882 504.568   2
  -1  13  -1-162.969 484.078   3
   1 -13   1 179.780 441.194   2
  -1 -13  -1 60.9836 399.924  10
  -1 -13  -2 14634.8 1405.31   2
  -1  13  -2 13904.4 1325.04   3
  -1 -13  -2 12624.6 1317.05  10
   1 -13   2 15586.9 1422.17   2
   1  13   2 15052.7 1446.82   3
  -1  13  -2 14276.1 1337.70   8
  -1  13  -2 14935.2 1094.13   4
   1 -13   2 12268.3 1021.22   5
   1  13   2 14300.1 1216.14   8
  -1  13  -3 24001.7 1810.29   8
  -1  13  -3 26116.8 1815.03   3
   1 -13   3 26877.8 1864.38   2
  -1 -13  -3 26819.3 1894.34   2
   1  13   3 24813.0 1848.97   3
  -1  13  -3 26912.5 1608.32   4
   1 -13   3 26321.6 1602.48   5
  -1 -13  -3 29035.5 2009.10  10
   1  13   3 26529.1 1656.63   8
  -1 -13  -4 213.247 471.122  10
  -1  13  -4-194.747 392.602   3
   1 -13   4-381.462 409.761   5
  -1  13  -4 1065.63 559.670   8
   1  13   4 283.626 353.748   8
  -1  13  -4 285.197 391.762   4
   1  13   4-143.505 480.053   3
  -1 -13  -4 390.409 500.973   2
   1 -13   4-340.157 426.992   2
  -1 -13  -5 833.626 566.527  10
  -1 -13  -5 602.499 469.889   2
   1 -13   5-157.653 469.023   2
  -1  13  -5-89.2027 363.229   4
  -1  13  -5-138.472 371.145   3
   1  13   5-441.781 560.548   3
   1  13   5 233.844 366.341   8
   1 -13   5 123.572 405.568   5
  -1  13  -5 643.920 491.235   8
  -1  13  -6 9405.81 1069.50   3
  -1 -13  -6 8359.11 1085.90   2
  -1 -13  -6 9872.32 1251.09  10
   1 -13   6 7975.07 1062.87   2
   1  13   6 9466.79 1213.39   3
   1 -13   6 8384.18 1040.24   5
  -1  13  -6 10005.0 1284.06   8
  -1  13  -6 7098.81 957.625   4
  -1 -13  -7 26966.9 1949.36   2
  -1 -13  -7 25200.3 2053.80  10
  -1  13  -7 27130.6 2121.59   8
   1 -13   7 26070.3 1942.06   5
   1 -13   7 28488.8 1917.03   2
  -1  13  -7 27729.4 1997.65   4
  -1  13  -7 29734.7 1894.87   3
  -1 -13  -8 14385.7 1551.18   9
  -1  13  -8 15979.6 1573.52   4
  -1 -13  -8 16828.9 1685.50  10
  -1  13  -8 14838.3 1632.22   8
   1 -13   8 16162.1 1558.53   5
  -1  13  -8 16882.5 1395.87   3
  -1 -13  -8 14029.4 1408.42   2
  -1  13  -9 2074.90 698.669   4
  -1  13  -9 2971.50 862.256   8
   1 -13   9 966.152 552.275   5
  -1 -13  -9 2146.71 751.206   9
  -1 -13  -9 662.488 445.834   2
   1  13   9 2472.69 779.906  11
  -1 -13  -9 2279.00 786.119  10
  -1  13 -10 259.783 618.822   8
  -1 -13 -10 20.8535 500.647  10
  -1 -13 -10 982.208 720.826   9
   1  13  10 553.291 718.358  11
  -1  13 -10 1584.66 766.333   4
   1 -13  10-532.290 546.309   5
  -1  13 -11 1786.83 785.090   4
   1 -13  11 2205.04 680.266   5
   1 -14 -10 8332.74 1160.71   2
   1  14 -10 8124.50 1254.73   4
   1  14 -10 7804.16 1278.59   8
   1 -14 -10 8835.98 1289.38  10
  -1 -14  10 7961.98 1226.56   5
   1  14  -9 1589.23 715.297   4
   1 -14  -9 586.439 561.649  10
   1 -14  -9 278.633 355.414   2
   1  14  -9-478.096 638.666   8
   1  14  -9-55.0828 425.122   3
   1 -14  -9-53.2980 586.668   9
  -1 -14   9-618.549 566.189   5
   1  14  -8 2682.81 656.880   3
   1  14  -8 4060.79 812.772   4
   1 -14  -8 3696.65 911.773  10
   1  14  -8 3859.95 895.950   8
  -1 -14   8 3952.80 883.421   5
   1 -14  -8 3446.51 772.292   2
   1 -14  -8 4323.22 913.601   9
   1  14  -7 52.8171 539.158   8
  -1 -14   7-497.221 555.965   5
   1  14  -7-141.214 452.871   4
   1 -14  -7-214.434 556.489   9
   1 -14  -7 468.644 564.453  10
   1  14  -7 273.246 397.588   3
   1 -14  -7-109.724 463.575   2
   1  14  -6 1914.42 591.572   3
  -1  14   6 1444.84 487.875   8
   1 -14  -6 2153.68 597.004   2
   1  14  -6 1140.80 562.244   8
  -1 -14   6 1336.42 434.616   5
   1  14  -6 1942.51 623.996   4
   1 -14  -6 2356.99 737.362  10
  -1 -14   5 6429.07 878.258   5
   1 -14  -5 8464.64 1205.02  10
   1 -14  -5 6758.74 1004.30   2
   1  14  -5 7236.39 1074.58   3
  -1  14   5 5939.97 879.626   8
   1  14  -5 6826.78 1021.73   8
  -1 -14   5 5677.22 949.556   2
   1  14  -5 7361.16 954.032   4
  -1 -14   4 3264.28 675.288   5
   1  14  -4 2721.62 717.388   3
   1  14  -4 3144.41 641.064   4
  -1 -14   4 2338.08 599.982   2
   1 -14  -4 3347.19 817.295  10
   1 -14  -4 2755.01 666.574   2
  -1  14   4 4079.00 780.005   8
   1  14  -4 4013.69 886.398   8
   1  14  -3 9757.47 1177.00   3
  -1  14   3 10268.1 1167.57   8
   1  14  -3 8219.87 901.273   4
   1  14  -3 11474.0 1236.78   8
  -1 -14   3 10165.4 998.784   5
   1 -14  -3 11160.3 1258.67   2
  -1  14   3 10586.1 1298.74   3
  -1 -14   3 10764.9 1266.47   2
   1 -14  -3 9650.46 1213.81  10
  -1 -14   2 3608.75 613.310   5
   1 -14  -2 3060.77 703.967  10
  -1 -14   2 3109.28 670.566  10
  -1 -14   2 4158.35 869.933   2
   1  14  -2 3881.41 750.564   8
   1  14  -2 3638.76 840.901   3
  -1  14   2 3542.32 795.433   3
   1 -14  -2 4180.15 798.423   2
  -1  14   2 5394.12 870.410   8
   1  14  -2 2976.22 568.478   4
  -1  14   1 15399.7 1404.59   8
  -1 -14   1 11058.1 1291.71   2
  -1 -14   1 13122.6 1321.60  10
   1  14  -1 13100.2 1410.75   3
   1 -14  -1 11800.3 1287.34   2
   1 -14  -1 12315.2 1323.02  10
   1  14  -1 13820.2 1301.02   8
  -1  14   1 13745.5 1409.34   3
  -1  14   0 8773.47 1091.57   8
  -1 -14   0 6254.62 979.194   2
   1  14   0 7996.58 1111.69   3
   1  14   0 7450.58 960.259   8
  -1 -14   0 6369.28 956.122  10
  -1  14   0 7667.60 1099.14   3
   1 -14   0 6931.47 1034.76   2
  -1  14  -1-7.63703 488.324   8
   1  14   1 39.6524 485.492   3
   1  14   1 1022.53 481.696   8
  -1  14  -1-165.581 399.945   3
  -1 -14  -1 21.5466 517.961   2
   1 -14   1-446.931 604.501   2
  -1 -14  -1-470.562 591.002  10
   1  14   2 1852.56 613.649   3
  -1  14  -2 3401.72 764.086   8
  -1 -14  -2 3646.99 833.942  10
   1 -14   2 3844.45 811.055   2
  -1  14  -2 1702.53 612.980   3
   1  14   2 3394.86 644.367   8
  -1  14  -2 3996.91 608.449   4
  -1 -14  -2 2781.66 706.630   2
  -1  14  -3 54709.1 2852.69   8
   1  14   3 52593.6 2527.93   8
  -1  14  -3 49075.3 2677.50   3
   1 -14   3 52402.9 2816.05   2
   1 -14   3 51818.5 2388.55   5
  -1  14  -3 49019.5 2327.76   4
  -1 -14  -3 52418.1 2847.31   2
  -1 -14  -3 52027.4 2901.02  10
   1  14   3 49792.6 2807.42   3
  -1 -14  -4-175.782 457.020   2
   1  14   4 525.970 482.129   8
   1 -14   4 354.008 459.134   2
  -1  14  -4 280.712 446.299   3
  -1 -14  -4 408.201 594.379  10
   1  14   4-408.758 612.917   3
   1 -14   4-370.665 391.197   5
  -1  14  -4 429.712 437.221   4
  -1  14  -4-20.7116 459.840   8
   1 -14   5 2623.17 709.460   2
   1  14   5 2214.50 557.266   8
   1 -14   5 3749.82 707.719   5
  -1 -14  -5 3086.50 773.063   2
  -1  14  -5 2709.28 642.305   4
  -1  14  -5 2661.35 633.646   3
  -1 -14  -5 2915.00 731.839  10
   1  14   5 2005.91 679.451   3
  -1  14  -5 2094.30 590.512   8
   1 -14   6 770.539 491.643   2
  -1  14  -6 482.249 542.628   8
  -1 -14  -6 1159.38 603.483   2
  -1  14  -6 488.761 458.445   3
  -1  14  -6 233.539 426.297   4
   1  14   6 1019.76 627.989   3
   1 -14   6 1167.34 527.111   5
  -1 -14  -6 1318.47 631.244  10
  -1 -14  -7-185.502 508.341  10
  -1  14  -7 454.772 396.606   4
   1 -14   7-802.271 498.601   2
   1 -14   7 233.864 352.795   5
  -1  14  -7 526.403 513.094   8
  -1  14  -7-431.994 467.096   3
  -1 -14  -7-325.873 388.703   2
  -1  14  -8 714.875 509.580   8
  -1 -14  -8-424.390 415.292   2
  -1  14  -8 225.630 438.235   4
   1 -14   8 265.531 409.464   5
  -1  14  -8 4.53790 384.835   3
  -1 -14  -8 888.474 670.896  10
  -1 -14  -8 390.696 561.986   9
  -1  14  -9 1918.67 778.420   4
  -1  14  -9 3396.56 968.507   8
  -1 -14  -9 3796.96 976.256   9
   1 -14   9 2862.31 761.549   5
  -1 -14  -9 2821.10 952.613  10
  -1 -14  -9 2345.55 686.758   2
  -1  14 -10-10.0912 535.821   4
   1 -14  10-313.803 512.150   5
   1  15 -10 1902.22 816.032   4
   1  15  -9 201.864 450.076   3
   1  15  -9 70.9782 504.758   4
  -1 -15   9-630.627 452.455   5
   1 -15  -9-339.202 487.310   2
   1  15  -8 755.344 633.186   8
   1  15  -8 942.780 618.403   3
   1  15  -8 1215.58 622.947   4
   1 -15  -8 1470.11 631.443   2
   1 -15  -8 1160.59 673.816  10
   1 -15  -8 2443.33 711.847   9
  -1 -15   8 1285.79 611.796   5
  -1 -15   7 13057.5 1395.82   5
   1  15  -7 13136.2 1431.54   4
   1  15  -7 18711.4 1800.43   8
   1 -15  -7 13267.3 1537.07   9
   1  15  -7 13134.4 1395.23   3
   1 -15  -7 14601.9 1654.01  10
   1 -15  -7 12551.2 1436.80   2
   1  15  -6 5828.29 1085.95   8
   1 -15  -6 4931.83 984.358  10
   1  15  -6 3887.79 791.298   4
   1  15  -6 5532.45 998.350   3
  -1 -15   6 4430.15 817.516   5
  -1  15   6 5066.19 877.759   8
   1 -15  -6 5709.53 1015.85   2
   1 -15  -5 4078.10 921.430  10
   1  15  -5 2678.20 791.320   3
   1 -15  -5 1965.15 591.649   2
  -1 -15   5 2770.20 557.603   5
  -1  15   5 2389.55 710.262   8
   1  15  -5 3117.09 754.911   8
   1  15  -5 3100.64 706.119   4
  -1  15   4 14024.5 1379.78   8
   1  15  -4 15188.8 1516.75   3
  -1 -15   4 13675.0 1270.87   5
  -1 -15   4 14522.5 1475.47   2
   1  15  -4 13532.6 1257.63   4
   1  15  -4 15142.0 1529.12   8
   1 -15  -4 13532.3 1509.26  10
   1 -15  -4 14216.6 1517.07   2
   1  15  -3 8907.18 1138.64   8
  -1  15   3 8683.40 1129.15   8
  -1 -15   3 10399.8 1196.46  10
  -1  15   3 8659.60 1202.45   3
  -1 -15   3 9970.41 1265.21   2
   1  15  -3 8084.45 1151.94   3
   1 -15  -3 10590.7 1307.34   2
   1 -15  -3 8763.33 1161.42  10
   1  15  -3 10602.9 1049.88   4
   1  15  -2 22654.4 1859.89   3
  -1  15   2 24841.7 1836.98   8
   1 -15  -2 24005.5 1944.53   2
   1  15  -2 23813.5 1792.42   8
  -1  15   2 22094.4 1880.59   3
   1 -15  -2 20682.0 1810.80  10
  -1 -15   2 24541.7 1859.44  10
  -1 -15   2 23885.0 1907.14   2
   1  15  -1 3570.81 775.701   8
  -1  15   1 4325.32 888.593   3
   1 -15  -1 1970.45 615.011   2
  -1  15   1 4220.51 825.600   8
  -1 -15   1 3753.08 845.532   2
   1 -15  -1 2780.23 767.106  10
  -1 -15   1 2557.66 728.108  10
   1  15  -1 2697.31 792.568   3
  -1 -15   0 1020.35 543.307   2
   1  15   0 1200.38 503.669   8
  -1  15   0 1282.68 506.636   8
   1 -15   0 1816.36 640.896   2
   1  15   0 2198.95 718.311   3
  -1  15   0 1313.91 666.558   3
   1 -15   0 1789.64 611.535  10
  -1 -15   0 1389.58 604.146  10
   1  15   1 4277.34 780.804   8
  -1  15  -1 3436.70 827.733   8
  -1 -15  -1 3001.70 743.362  10
  -1  15  -1 2991.46 759.560   3
   1 -15   1 2312.68 731.972   2
  -1 -15  -1 3788.38 852.541   2
   1  15   1 2795.29 776.013   3
  -1  15  -2 7276.22 1080.42   8
  -1  15  -2 10834.3 1317.39   3
   1 -15   2 9440.25 1177.93   2
  -1 -15  -2 11304.9 1328.76  10
   1  15   2 9300.13 1226.55   3
   1  15   2 11154.3 1190.17   8
  -1 -15  -2 8947.53 1196.66   2
   1  15   3 5786.13 894.328   8
  -1 -15  -3 5368.18 961.937  10
   1 -15   3 5057.68 983.492   2
  -1  15  -3 5283.74 906.393   3
  -1 -15  -3 6973.54 1107.44   2
  -1  15  -3 7689.29 1169.23   8
   1  15   3 4265.32 908.170   3
  -1 -15  -4 3496.96 854.044  10
  -1 -15  -4 3665.35 846.996   2
  -1  15  -4 4916.65 964.187   8
   1  15   4 4957.14 943.296   3
   1 -15   4 3996.15 866.495   2
  -1  15  -4 4572.30 741.653   4
  -1  15  -4 3424.66 704.547   3
   1  15   4 3997.38 738.378   8
  -1 -15  -5 463.557 474.890   2
   1 -15   5-62.0646 467.860   2
  -1 -15  -5 149.997 514.130  10
  -1  15  -5 379.285 509.092   3
   1 -15   5 514.442 393.706   5
   1  15   5 1328.37 660.458   3
  -1  15  -5 1295.55 436.154   4
  -1  15  -5 115.469 515.075   8
   1  15   5 889.756 446.835   8
  -1  15  -6 1670.24 566.524   4
  -1 -15  -6 1271.19 598.166  10
   1 -15   6 1910.60 619.142   5
  -1 -15  -6 1239.80 508.703   2
  -1  15  -6 916.362 408.486   3
   1 -15   6 1748.72 695.556   2
  -1  15  -6 2513.75 764.897   8
  -1  15  -7 3158.20 762.893   3
  -1  15  -7 3427.41 782.854   4
  -1 -15  -7 5465.00 1021.91   2
  -1 -15  -7 5479.29 1126.96  10
   1 -15   7 3318.85 808.970   2
  -1  15  -7 3219.09 851.632   8
   1 -15   7 2602.13 733.892   5
  -1 -15  -8 5987.67 1104.65   9
   1 -15   8 6899.35 1079.44   5
  -1  15  -8 7312.14 1045.77   3
  -1 -15  -8 6452.78 1075.62   2
  -1  15  -8 5921.31 1115.73   8
  -1 -15  -8 6283.45 1126.27  10
  -1  15  -8 7032.32 1119.96   4
  -1 -15  -9 809.041 418.561   2
   1 -15   9 951.834 622.800   5
  -1 -16   9 746.854 511.435   5
   1  16  -9 1015.01 565.246   4
   1 -16  -9 961.757 632.938   2
  -1 -16   8 1416.78 613.404   5
   1  16  -8 488.759 468.886   3
   1  16  -8 978.311 488.169   4
   1 -16  -8 677.735 557.411   2
  -1 -16   7 861.170 501.349   5
   1  16  -7 1184.01 594.834   8
   1 -16  -7 173.426 469.568   2
   1 -16  -7 1209.70 732.835  10
   1  16  -7 1610.68 633.420   4
   1  16  -7 914.434 616.045   3
   1 -16  -7 695.156 553.404   9
   1 -16  -6 5592.32 1059.76   2
   1  16  -6 4812.10 1032.08   8
   1 -16  -6 5999.44 1171.41  10
   1  16  -6 5986.17 1040.61   3
  -1  16   6 4833.63 866.470   8
   1  16  -6 4240.03 860.873   4
  -1 -16   6 5403.63 932.771   5
   1  16  -5 8388.00 1092.57   4
   1  16  -5 7936.04 1177.87   3
  -1  16   5 7902.80 1105.29   8
   1  16  -5 8592.82 1250.69   8
   1 -16  -5 7993.98 1287.39  10
   1 -16  -5 7387.19 1183.39   2
   1  16  -4-459.251 551.994   3
  -1  16   4 245.972 405.960   8
   1 -16  -4 323.365 552.697  10
   1  16  -4-406.623 462.237   8
  -1 -16   4-673.002 638.368   2
   1 -16  -4-21.0840 523.027   2
  -1 -16   4 124.433 431.467  10
   1  16  -3 3122.66 790.467   3
  -1  16   3 2372.13 672.915   8
   1 -16  -3 2717.57 804.017   2
  -1 -16   3 2907.36 825.154   2
   1 -16  -3 2036.88 698.399  10
   1  16  -3 2030.75 630.438   8
  -1 -16   3 3545.15 803.853  10
  -1 -16   2 15382.2 1644.72   2
   1 -16  -2 14610.7 1615.74  10
  -1 -16   2 12387.1 1400.93  10
   1  16  -2 15140.1 1492.51   8
   1 -16  -2 15257.1 1625.21   2
  -1  16   2 15865.3 1531.55   8
  -1  16   2 15845.0 1662.61   3
   1  16  -2 14898.2 1587.29   3
   1 -16  -1-193.821 459.736  10
  -1 -16   1 391.304 523.515  10
  -1  16   1-427.157 443.584   8
  -1 -16   1 209.255 515.743   2
   1 -16  -1-357.698 489.606   2
  -1  16   1 56.6625 535.797   3
   1  16  -1 519.820 509.673   3
   1  16  -1-540.673 477.888   8
   1 -16   0-89.9053 552.945  10
  -1  16   0 148.657 439.043   8
   1  16   0 80.1787 454.250   3
   1 -16   0-174.889 534.859   2
  -1 -16   0 27.6599 441.700  10
  -1  16   0 251.214 462.088   3
   1  16   0 465.613 548.750   8
  -1 -16   0-124.408 578.976   2
  -1  16  -1-433.110 507.486   8
   1 -16   1-114.852 537.419   2
   1  16   1 2012.14 618.912   8
   1  16   1 132.182 527.593   3
  -1 -16  -1 312.864 591.691  10
  -1  16  -1 986.207 586.270   3
  -1 -16  -1 1059.99 661.302   2
   1  16   2-151.214 463.343   8
  -1  16  -2 402.067 492.681   8
   1 -16   2 188.663 571.035   2
  -1 -16  -2 1036.09 612.611   2
   1  16   2 675.508 571.598   3
  -1  16  -2 1784.46 697.849   3
  -1 -16  -2 621.380 451.566  10
  -1 -16  -3 2735.19 824.102  10
   1 -16   3 324.332 497.255   2
  -1 -16  -3 3882.45 971.134   2
  -1  16  -3 3956.92 880.872   8
   1  16   3 2112.91 612.845   8
  -1  16  -3 1976.38 726.131   3
   1  16   3 1107.64 546.831   3
  -1 -16  -4 533.038 601.908   2
   1 -16   4-52.5942 481.355   2
   1  16   4-343.036 523.051   3
  -1  16  -4 720.922 546.251   3
  -1  16  -4 373.536 511.848   8
  -1 -16  -4 1012.67 672.684  10
   1  16   4-164.934 381.601   8
  -1  16  -5-328.068 413.002   3
   1 -16   5-321.371 489.228   2
  -1 -16  -5-203.910 619.726   2
  -1 -16  -5 298.516 573.395  10
  -1  16  -5 365.804 488.799   8
   1  16   5 717.842 682.242   3
  -1  16  -6 47730.8 2815.00   3
  -1 -16  -6 41319.4 2895.11  10
  -1 -16  -6 43430.3 2839.81   2
  -1  16  -6 45744.1 2638.89   4
  -1  16  -6 44743.9 2944.43   8
   1 -16   6 48053.7 2863.26   2
  -1  16  -7 29156.3 2197.67   4
   1 -16   7 35754.1 2378.37   5
   1 -16   7 30122.3 2258.58   2
  -1 -16  -7 35056.8 2496.79   2
  -1  16  -7 30618.2 2225.04   3
  -1  16  -8 1011.37 615.360   4
   1 -16   8 214.365 414.529   5
  -1 -16  -8-259.686 504.058   2
   1 -16   9 2135.87 723.421   5
  -1  16  -9 1396.19 681.123   4
  -1 -16  -9 1545.65 640.392   2
   1  17  -8 10059.1 1362.36   3
   1  17  -8 13040.6 1549.21   4
   1  17  -7 262.563 484.348   3
   1  17  -7 157.129 500.648   4
   1 -17  -6 8962.98 1340.07   2
   1  17  -6 8026.07 1228.32   8
   1  17  -6 5666.35 1090.10   3
  -1 -17   6 7753.00 1157.92  10
  -1  17   6 9120.09 1227.33   8
  -1  17   5 1879.77 698.133   8
   1  17  -5 1217.83 685.696   8
   1 -17  -5-13.2853 534.730   2
   1  17  -5-599.297 446.724   3
  -1 -17   5 59.0810 443.141  10
   1 -17  -4 74.6171 624.896   2
  -1 -17   4 160.384 446.903   2
   1  17  -4-122.515 459.097   8
   1 -17  -4 514.835 575.640  10
  -1 -17   4 426.607 556.501  10
   1  17  -4 380.917 634.266   3
  -1  17   4 402.970 510.055   8
  -1 -17   3-609.657 596.137   2
   1 -17  -3 460.507 594.508   2
   1  17  -3-127.800 595.447   3
  -1 -17   3 174.724 471.056  10
  -1  17   3 352.520 423.324   8
   1 -17  -3 544.710 498.102  10
   1  17  -3 543.177 541.480   8
  -1  17   2-155.838 721.716   3
   1  17  -2 899.264 567.657   8
   1 -17  -2 458.230 589.488   2
   1 -17  -2 77.3062 484.534  10
  -1 -17   2 155.777 383.088  10
   1  17  -2 112.923 618.353   3
  -1  17   2 336.735 450.472   8
  -1 -17   2 759.573 646.890   2
  -1 -17   1 20595.7 1948.19   2
   1 -17  -1 20426.8 1944.15   2
   1 -17  -1 19080.8 1878.50  10
  -1  17   1 21260.0 1870.55   8
  -1  17   1 18869.4 1865.13   3
   1  17  -1 20971.3 1949.13   3
  -1 -17   1 21807.5 1922.99  10
   1  17  -1 22757.2 1868.10   8
  -1 -17   0 4135.58 1003.45   2
   1 -17   0 1852.43 837.561   2
   1 -17   0 3194.98 853.240  10
   1  17   0 1002.88 592.252   3
   1  17   0 4481.76 948.005   8
  -1  17   0 3212.60 956.598   3
  -1 -17   0 1498.74 651.798  10
  -1  17   0 2625.25 764.024   8
   1  17   1 716.772 558.992   8
  -1 -17  -1-91.5233 550.052  10
   1 -17   1 1882.21 758.321   2
   1 -17   1-199.592 522.325  10
  -1  17  -1 68.5390 524.841   8
   1  17   1 342.370 577.650   3
  -1  17  -1 1511.72 694.558   3
  -1 -17  -1-227.570 521.271   2
   1  17   2 1879.16 638.356   8
  -1 -17  -2 2617.04 800.088  10
  -1  17  -2 1644.28 732.850   8
  -1  17  -2 1523.71 614.797   3
  -1 -17  -2 1257.80 684.161   2
   1  17   2 2720.41 906.752   3
   1 -17   2 1588.55 562.271   2
  -1  17  -3 1326.75 816.083   3
  -1  17  -3-475.126 637.597   8
  -1 -17  -3-382.563 549.220   2
   1 -17   3 511.348 603.112   2
   1  17   3 568.171 450.659   8
   1  17   3 527.421 548.607   3
  -1 -17  -3 903.943 657.248  10
  -1  17  -4 15682.9 1652.57   3
  -1 -17  -4 16986.7 1805.21  10
   1  17   4 18183.0 1882.22   3
  -1  17  -4 20250.2 1901.40   8
  -1 -17  -4 15430.1 1706.32   2
   1 -17   4 16606.0 1756.16   2
  -1 -17  -5 1591.86 592.187   2
  -1  17  -5 504.356 510.626   3
   1 -17   5 131.397 552.620   2
  -1  17  -5 1484.41 755.318   8
  -1 -17  -6 1085.80 620.285   2
   1 -17   6 1773.86 682.719   2
  -1  17  -6 1635.43 769.815   3
  -1  17  -7 12836.3 1508.08   3
  -1 -18   6 1234.03 578.767  10
  -1 -18   5 3318.17 821.061  10
  -1  18   5 3992.37 892.111   8
  -1 -18   4 2275.06 784.102  10
  -1  18   4 2887.09 819.377   8
   1  18  -4 2069.25 663.168   8
   1  18  -3 463.638 586.484   8
  -1  18   3-93.7987 382.723   8
  -1 -18   3 284.224 559.045  10
   1  18  -2 885.609 556.619   8
  -1  18   2 644.132 477.981   8
  -1 -18   2 266.830 531.640  10
   1  18  -1 452.477 381.781   8
  -1  18   1 1446.34 669.858   8
  -1 -18   1 588.782 571.062  10
   1 -18   0 4783.75 990.565  10
  -1  18   0 6522.11 1150.25   8
   1  18   0 5396.34 1033.66   8
  -1 -18   0 6654.74 1146.26  10
  -1  18  -1 71.8592 520.509   8
   1  18   1-394.951 491.387   8
  -1 -18  -1 381.838 493.429  10
  -1  18  -1 1414.32 775.838   3
   1 -18   1-23.0213 537.249  10
  -1  18  -2 285.840 478.242   8
   1 -18   2 357.035 523.172  10
  -1  18  -2 1677.81 823.241   3
  -1  18  -3 166.909 599.640   3
  -1  18  -3 1937.04 799.129   8
  -1  18  -4 2463.17 842.140   3
  -1  18  -5 2581.05 870.333   3
  -1  19   3 1397.14 634.662   8
  -1  19   2-300.295 404.486   8
   1  19  -2 201.649 502.481   8
   1  19  -1 2259.50 742.325   8
  -1  19   1 1211.20 599.758   8
   1  19   0 480.084 577.991   8
   2   0 -17 368.757 540.206   4
  -2   0  17 793.158 570.522  11
  -2   0  17 904.517 668.794   5
  -2   0  16 26120.9 2098.49   5
   2   0 -16 22938.8 1977.34   4
  -2   0  16 21672.3 1943.31  11
  -2   0  15-468.887 491.734   6
   2   0 -15 505.809 493.411   4
  -2   0  15-685.504 555.438  11
  -2   0  15 448.535 480.122   5
  -2   0  14 929.892 567.653   5
   2   0 -14 443.585 481.593   4
  -2   0  14-75.8529 490.937  11
  -2   0  14-550.854 645.105   6
   2   0 -13 1058.75 548.277   4
  -2   0  13 113.929 502.246   6
  -2   0  13-388.113 393.255   5
  -2   0  13-91.3859 351.251  11
   2   0 -12 26601.9 1795.79   4
  -2   0  12 25435.2 1877.32   6
  -2   0  12 25226.8 1734.76   5
  -2   0  12 26224.0 1751.18  11
   2   0 -11 319.499 321.178   4
  -2   0  11-111.565 365.609   5
  -2   0  11 67.8879 186.839   1
  -2   0  11-132.972 400.311  11
  -2   0  11-125.153 388.605   6
   2   0 -10-9.78642 356.969   4
  -2   0  10-630.528 502.720   6
  -2   0  10-197.291 402.453  11
  -2   0  10-5.37231 343.123   5
  -2   0  10 196.477 243.656   1
  -2   0   9-445.003 382.043  11
  -2   0   9-783.282 492.219   6
  -2   0   9 204.573 332.386   5
  -2   0   9-83.4597 234.062   1
   2   0  -9 230.494 396.711   4
  -2   0   8 51885.8 1930.85   1
  -2   0   8 58685.6 1834.90  10
  -2   0   8 53863.7 2338.28   6
   2   0  -8 54565.3 2208.79   4
  -2   0   8 51542.5 2096.87  11
  -2   0   8 53311.4 2172.82   5
  -2   0   7-151.592 241.940   1
  -2   0   7 50.7004 110.937  10
  -2   0   7-107.780 263.454  11
   2   0  -7-157.672 280.933   4
  -2   0   7-1.25538 287.741   6
  -2   0   7-50.0189 265.389   5
   2   0  -7 68.9338 228.197   7
   2   0  -6 12247.9 842.748   4
   2   0  -6 12913.1 787.805   7
  -2   0   6 13628.1 791.909   7
  -2   0   6 13059.8 618.020  10
  -2   0   6 12665.6 910.735   6
  -2   0   6 11133.8 733.086   1
  -2   0   6 12040.4 784.865  11
  -2   0   6 12544.8 835.612   5
  -2   0   5-44.2653 175.940   4
   2   0  -5 192.377 360.065   9
  -2   0   5-6.94308 250.684   6
  -2   0   5 138.218 194.284   1
  -2   0   5-101.245 235.803   5
   2   0  -5 231.147 257.778   4
   2   0  -5-11.5349 178.181   5
   2   0  -5 142.051 221.498   7
  -2   0   5 258.109 121.975  10
  -2   0   5 128.729 195.020   7
  -2   0   5 511.787 221.455  11
  -2   0   4 15307.5 782.904   1
  -2   0   4 16409.8 801.374   4
  -2   0   4 15567.0 543.250  10
  -2   0   4 17879.8 905.314   9
  -2   0   4 15246.5 709.387  11
  -2   0   4 15709.2 790.059   5
  -2   0   4 14463.0 806.431   6
   2   0  -4 13949.5 831.912   9
   2   0  -4 16196.6 807.822   4
   2   0  -4 16017.6 795.968   5
   2   0  -4 15471.0 776.172   7
  -2   0   4 17375.2 811.007   7
  -2   0   3-76.7769 184.989   1
  -2   0   3 188.452 168.276   4
   2   0  -3-37.0463 105.427  11
  -2   0   3-138.536 185.741   5
  -2   0   3-95.9924 186.359   7
  -2   0   3 2.89371 133.460  11
  -2   0   3 664.083 372.907   9
   2   0  -3 69.5871 176.496   4
  -2   0   3 257.145 211.696   6
   2   0  -3 125.242 193.263   7
   2   0  -3 94.9610 156.902   5
   2   0  -2 3329.05 311.811   7
   2   0  -2 3810.74 217.151  11
  -2   0   2 4093.47 342.661   7
  -2   0   2 3662.40 217.038  11
   2   0  -2 4149.98 331.097   4
   2   0  -2 3847.16 308.947   5
  -2   0   2 3569.23 300.053   5
  -2   0   2 4256.82 354.160   9
  -2   0   2 3711.68 309.109   4
  -2   0   2 3916.51 294.101   6
   2   0   1 480.977 157.302   7
  -2   0  -1 71.7196 99.0747   8
  -2   0  -1 189.977 163.847   4
   2   0   1 282.024 174.660   5
   2   0   1 173.783 95.6400   6
   2   0   1 287.378 105.122   8
   2   0   1 133.250 164.502   4
  -2   0  -2 27707.7 818.527   9
   2   0   2 27006.8 931.658   6
  -2   0  -2 28123.5 1067.26   4
   2   0   2 28045.6 1056.28   4
  -2   0  -3-47.1351 141.434   9
   2   0   3-172.087 200.671   6
  -2   0  -3 183.368 277.223   4
   2   0   3 82.1716 200.366   4
  -2   0  -4 377.728 172.540   9
   2   0   4 285.810 214.748   6
  -2   0  -4 780.240 314.205   4
   2   0   4 395.461 175.927   9
   2   0   5-39.1935 157.972   9
   2   0   5-20.8510 250.475   6
   2   0   5-35.2352 264.764   5
  -2   0  -5 103.140 212.870   9
  -2   0  -5-30.9032 282.300   4
   2   0   6 72619.4 2579.69   5
   2   0   6 73344.9 2581.24   6
  -2   0  -6 76276.8 2386.32   9
  -2   0  -6 76169.5 2625.07   4
   2   0   7 158.864 300.618   6
   2   0   7-342.731 307.503   5
  -2   0  -7-42.2165 310.795   4
  -2   0  -7-198.459 241.624   9
   2   0   8 17757.0 1263.50   5
   2   0   8 16941.6 1267.04  11
  -2   0  -8 19070.1 1285.13   4
   2   0   8 15878.9 1208.28   6
  -2   0  -8 18363.6 1169.38   9
   2   0   9-62.1490 392.391  11
   2   0   9-265.602 446.832   6
   2   0   9 187.739 354.546   5
  -2   0  -9 86.8149 330.039   4
  -2   0  -9 24.3167 350.290   9
  -2   0 -10 53668.1 2561.04   4
   2   0  10 53054.0 2625.49  11
   2   0  10 52252.1 2597.13   6
   2   0  10 55682.0 2610.19   5
   2   0  11 434.605 469.155  11
   2   0  11 396.878 457.018   6
   2   0  11 293.339 383.420   5
  -2   0 -11 101.924 424.603   4
   2   0  12 352.374 441.312   6
   2   0  12 1793.72 634.860  11
   2   0  12 1151.79 540.409   5
  -2   0 -12 919.160 497.334   4
   2   0  13-177.893 447.772   5
   2   0  13-533.061 515.948   6
   2   0  13 161.318 447.812  11
  -2   0 -13 1098.45 522.006   4
   2   0  14 422.161 632.118   6
   2   0  14 189.964 505.574  11
  -2   0 -14 1128.60 607.830   4
   2   0  14 971.842 651.912   5
   2   0  15 111.131 466.438  11
   2   0  15 380.030 553.214   6
  -2   0 -15 11.3323 469.145   4
   2   0  15 13.3544 519.635   5
  -2   0 -16 8609.71 1273.99   4
   2   0  16 5997.92 1112.63   5
  -2  -1  17 1253.11 697.408   5
  -2   1  17 1380.28 688.235   5
   2   1 -17-69.1404 522.164   4
  -2  -1  17 1944.93 781.843  11
   2   1 -16 1037.75 622.930   4
   2  -1 -16-520.103 609.029   4
  -2   1  16 408.226 535.332  11
  -2  -1  16 695.760 576.758  11
  -2   1  16 705.619 573.284   5
  -2  -1  16 217.583 498.227   5
  -2  -1  15 1575.00 719.447   6
   2  -1 -15 2104.37 686.284   4
  -2   1  15 2100.99 673.823  11
  -2   1  15 389.368 564.239   6
  -2   1  15 1731.53 573.166   5
   2   1 -15 2093.31 681.011   4
  -2  -1  15 1726.10 661.674  11
  -2  -1  15 2119.24 691.177   5
   2   1 -14 2098.96 629.033   4
  -2  -1  14 1776.17 679.913   6
  -2   1  14 3324.45 770.539  11
  -2  -1  14 1648.23 622.917   5
  -2   1  14 1906.59 657.119   6
  -2   1  14 3566.02 758.463   5
   2  -1 -14 2730.83 757.607   4
  -2  -1  14 2107.00 646.876  11
  -2   1  13 214.001 431.079  11
  -2  -1  13-66.2113 438.909  11
  -2  -1  13 272.321 431.835   5
   2  -1 -13 951.292 532.909   4
   2   1 -13-755.215 553.266   4
  -2   1  13 546.648 484.219   6
  -2  -1  13 747.188 592.868   6
  -2   1  13 349.313 372.099   5
  -2  -1  12 7833.44 1055.46   6
  -2  -1  12 7522.78 971.384   5
   2   1 -12 6910.30 934.859   4
  -2  -1  12 7575.80 959.356  11
  -2   1  12 5415.77 812.161   5
  -2   1  12 6728.65 1008.62   6
  -2   1  12 5639.21 848.600  11
   2  -1 -12 6641.01 885.364   4
  -2   1  11 234.159 255.723   1
  -2   1  11-233.897 433.318   6
  -2  -1  11 74.0364 420.603   6
   2  -1 -11 43.3968 359.207   4
  -2   1  11 125.164 372.823   5
  -2  -1  11 252.615 378.873   5
   2   1 -11-66.3060 390.512   4
  -2  -1  11 167.676 266.537   1
  -2  -1  11-478.188 451.244  11
  -2   1  11-315.783 416.982  11
  -2  -1  10 11119.4 826.138   1
  -2  -1  10 11798.6 1101.94   5
   2  -1 -10 10423.6 1103.61   9
  -2   1  10 9566.78 792.301   1
  -2  -1  10 9751.28 936.976  11
  -2   1  10 11721.3 1014.48   5
   2   1 -10 11904.6 1114.27   4
  -2   1  10 10301.5 997.726  11
   2  -1 -10 11434.7 1041.61   4
  -2  -1  10 11446.2 1109.82   6
  -2   1  10 11848.7 1154.50   6
  -2  -1   9 10050.8 772.496   1
  -2  -1   9 11540.0 952.976  11
  -2  -1   9 11214.7 708.981  10
  -2  -1   9 10567.5 970.999   5
   2  -1  -9 11253.4 961.122   4
  -2   1   9 10260.1 925.959  11
  -2   1   9 10907.3 1028.19   6
  -2   1   9 9753.80 775.438   1
   2   1  -9 11216.3 1014.61   4
  -2   1   9 11071.7 924.775   5
   2  -1  -9 11741.2 1089.86   9
  -2  -1   9 9717.52 1007.53   6
  -2   1   8 5397.18 701.495   6
  -2  -1   8 3641.10 453.662   1
   2  -1  -8 4655.97 592.989   4
  -2  -1   8 3898.24 529.935  11
  -2  -1   8 4282.83 401.208  10
   2   1  -8 4124.07 630.454   4
  -2  -1   8 4696.07 698.817   6
  -2   1   8 3985.79 523.298   1
   2  -1  -8 4029.24 654.322   9
  -2   1   8 4828.37 602.674   5
  -2  -1   8 5064.17 666.523   5
  -2   1   8 4544.77 599.530  11
   2  -1  -8 4852.34 518.264   7
  -2   1   7 51802.4 1898.07   1
  -2  -1   7 54732.1 2223.33   6
  -2   1   7 56597.8 1777.37  10
   2  -1  -7 55298.7 1874.08   7
   2   1  -7 51104.8 2095.74   4
  -2  -1   7 52085.4 1948.86  11
  -2   1   7 58005.6 1898.29   7
  -2  -1   7 55441.6 1638.33  10
   2  -1  -7 52055.8 1994.33   4
  -2   1   7 52202.7 1982.55   5
   2  -1  -7 52999.8 2161.67   9
  -2  -1   7 53072.7 2102.13   5
  -2   1   7 50974.3 1988.18  11
  -2  -1   7 54359.9 1903.25   1
  -2   1   7 53917.1 2187.85   6
  -2   1   6 63182.9 2106.65   5
  -2  -1   6 66617.1 1754.44  10
  -2  -1   6 61196.0 2052.73  11
  -2   1   6 61101.3 2131.28  11
   2  -1  -6 63162.2 2313.39   9
  -2   1   6 62189.2 2283.44   6
  -2  -1   6 67235.1 2108.49   1
  -2   1   6 70025.4 2073.10   7
   2   1  -6 66395.0 2175.37   7
  -2  -1   6 65952.8 2362.62   6
   2  -1  -6 64226.9 2032.51   7
   2  -1  -6 61198.7 2106.08   4
   2   1  -6 64436.8 2281.54   4
  -2  -1   6 62572.1 2242.79   5
  -2   1   6 61690.8 2063.30   1
  -2   1   6 66388.9 1901.61  10
  -2  -1   5 86358.5 2498.16   7
  -2  -1   5 78985.1 2322.72  11
  -2   1   5 80442.4 2428.00   1
   2  -1  -5 82389.8 2193.94  10
   2  -1  -5 79963.4 2350.04   7
   2  -1  -5 78467.7 2570.15   9
  -2   1   5 85921.9 2385.36   7
  -2   1   5 86775.1 2416.85   4
   2  -1  -5 85709.3 2453.60  11
   2   1  -5 80272.9 2469.28   7
  -2  -1   5 86077.0 2577.26   5
  -2   1   5 79416.5 2546.54   6
  -2   1   5 82561.9 2438.52  11
  -2   1   5 83154.6 2398.32   5
   2  -1  -5 89175.6 2497.01   1
   2  -1  -5 84572.7 2416.13   5
   2  -1  -5 83362.6 2411.74   4
   2   1  -5 77154.0 2514.89   4
  -2   1   5 86809.7 2208.21  10
  -2  -1   5 84462.1 2019.36  10
  -2  -1   4 208023. 4888.44   9
   2  -1  -4 204747. 4748.34   1
  -2   1   4 184674. 4607.00  11
   2  -1  -4 204324. 4650.71  11
  -2   1   4 188678. 4690.17   1
  -2   1   4 203412. 4629.99   7
  -2  -1   4 186993. 4755.35   5
   2  -1  -4 183837. 4770.04   9
  -2   1   4 209515. 4902.91   9
   2  -1  -4 197298. 4605.63   5
   2   1  -4 190143. 4778.01   4
  -2  -1   4 211080. 4826.93   4
   2  -1  -4 190071. 4399.90  10
  -2   1   4 199382. 4600.46   4
   2  -1  -4 191698. 4592.71   7
   2   1  -4 209377. 4839.02   5
  -2   1   4 186842. 4734.89   6
   2  -1  -4 189005. 4577.29   4
   2  -1  -4 199248. 4788.16   6
   2   1  -4 192670. 4729.04   7
  -2  -1   4 201658. 4745.58   7
  -2   1   4 192687. 4576.65   5
  -2  -1   4 187775. 4157.44  10
   2  -1  -3 3570.11 350.858   1
   2  -1  -3 3638.80 335.583   6
  -2   1   3 3905.76 345.672   7
  -2   1   3 3192.48 302.129   5
   2  -1  -3 2899.79 240.264  10
   2  -1  -3 3011.64 323.650   7
   2  -1  -3 3266.21 299.097   5
  -2   1   3 3429.91 326.043  11
   2   1  -3 3393.29 380.365   7
   2   1  -3 3843.37 390.561   5
  -2  -1   3 3528.08 374.318   4
   2  -1  -3 2994.40 362.865   9
  -2   1   3 2834.74 328.630   1
  -2   1   3 3579.34 363.784   6
  -2  -1   3 3521.90 379.247   7
   2   1  -3 3236.78 369.160   4
   2  -1  -3 3441.01 312.810   4
  -2   1   3 3251.72 348.630   9
  -2   1   3 3814.08 313.544   4
  -2  -1   3 3672.38 381.181   5
   2  -1  -3 3858.29 318.301  11
   2  -1  -2 247244. 5545.80   8
   2   1  -2 241166. 5554.32   7
   2  -1  -2 242708. 5352.24   4
   2  -1  -2 238245. 5476.81   7
  -2   1   2 242115. 5352.91   5
   2  -1  -2 237231. 5361.25   5
  -2   1   2 239307. 5362.33  11
   2   1  -2 241098. 5536.83   4
   2  -1  -2 258363. 5594.36   1
   2   1  -2 253624. 5568.67   5
  -2  -1   2 254886. 5567.90   4
   2  -1  -2 238155. 5503.13   9
  -2  -1   2 237312. 5526.82   5
   2  -1  -2 247710. 5379.58  11
  -2   1   2 240641. 5553.16   1
   2  -1  -2 249634. 5420.05   6
  -2   1   2 255236. 5544.64   9
  -2   1   2 246162. 5502.45   7
  -2   1   2 239778. 5408.43   6
  -2  -1   2 252906. 5592.23   7
  -2   1   2 248180. 5362.33   4
  -2   1   1 193.216 157.387   8
  -2  -1   1 294.414 158.416   4
   2  -1  -1 207.506 122.338   9
   2   1  -1-62.9564 154.923   7
   2  -1  -1-6.08909 126.210   1
   2  -1  -1 166.974 168.697   7
   2   1  -1 320.320 158.546   5
  -2   1   1 403.268 138.403   7
  -2   1   1 372.576 98.0544   6
   2  -1  -1 347.912 102.644   6
  -2   1   1 431.991 176.638   1
   2   1  -1 290.839 91.4611  10
   2  -1  -1 257.901 107.001   5
  -2   1   1 306.044 110.617   9
   2  -1  -1 124.433 140.285   8
  -2   1   1 276.099 116.099   5
  -2  -1   1 277.346 153.041   5
  -2  -1   1 24.1586 154.295   7
  -2   1   0 604033. 12753.6   8
  -2   1   0 604715. 12769.5   5
   2   1   0 599445. 12611.9  11
  -2  -1   0 610806. 12784.5   7
  -2   1   0 603619. 12774.9   1
   2  -1   0 589136. 12845.2   7
   2   1   0 602581. 12767.9   7
   2  -1   0 618142. 12756.8   8
  -2   1   0 615072. 12774.8   4
   2  -1   0 616829. 12778.5   5
   2   1   0 614879. 12861.2   5
  -2  -1   0 599442. 12833.6   5
   2  -1   0 602784. 12783.0   4
   2  -1   0 618259. 12796.4   1
   2   1   1 243033. 5380.83   5
  -2   1  -1 234810. 5355.37   4
   2  -1   1 237756. 5359.98   4
   2   1   1 242786. 5178.14   7
  -2   1  -1 222409. 5224.06   8
   2  -1   1 246602. 5261.14   8
  -2  -1  -1 237426. 5174.59   7
   2   1   1 232998. 5172.18   6
   2   1   1 241595. 5373.35   4
  -2  -1  -1 231559. 5342.52   5
  -2  -1  -1 232020. 5342.46   4
  -2   1  -1 235735. 5140.82   1
   2   1   1 238536. 5271.71  11
  -2  -1  -1 243909. 5181.66   6
   2  -1   1 242207. 5160.65   1
   2   1   2 112889. 2580.96   3
   2   1   2 114816. 2887.12   4
  -2   1  -2 108941. 2741.64   8
   2  -1   2 113777. 2913.31   4
  -2   1  -2 109080. 2893.95   4
   2   1   2 109959. 2566.08   7
   2   1   2 110504. 2850.08  11
   2  -1   2 114426. 2492.00   1
   2   1   2 110957. 2745.88   6
  -2  -1  -2 103986. 2828.03   4
  -2   1  -2 113082. 2479.65   1
  -2  -1  -2 115044. 2764.80   6
   2   1   2 114407. 2875.24   5
   2  -1   2 108876. 2485.65   9
  -2  -1  -3 35034.4 1329.48   4
   2  -1   3 38589.2 1399.34   4
  -2  -1  -3 37923.3 1301.44   6
  -2  -1  -3 35677.1 1211.70   9
   2   1   3 35088.2 1344.68  11
   2   1   3 37308.7 1030.95   2
   2   1   3 34913.2 981.960   3
   2  -1   3 36802.1 1089.83   9
  -2   1  -3 35859.6 1087.82   9
  -2   1  -3 34678.7 1367.41   4
   2   1   3 36597.3 1289.38   6
   2   1   3 38420.1 1347.12   4
   2   1   4 24715.6 736.551   3
   2   1   4 25523.6 747.780   2
  -2  -1  -4 23014.2 1115.55   4
   2   1   4 23540.6 1160.57  11
  -2   1  -4 24513.7 946.790   9
   2  -1   4 24504.6 1119.80   6
  -2  -1  -4 23481.7 1019.27   9
  -2  -1  -4 24603.7 745.699   1
   2   1   4 24075.6 1114.71   6
   2  -1   4 24234.3 937.027   9
  -2   1  -4 25417.4 1195.24   4
  -2  -1  -4 27252.9 1149.57   6
   2  -1   4 25559.9 1197.50   5
   2  -1   5 14027.5 937.640   5
  -2  -1  -5 14254.2 509.148   3
  -2  -1  -5 13742.9 893.545   4
  -2   1  -5 13012.2 931.536   4
   2   1   5 15338.9 936.642   6
  -2   1  -5 13872.4 766.503   9
   2   1   5 13295.1 915.885  11
   2  -1   5 14708.0 773.580   9
  -2  -1  -5 15061.6 863.714   9
   2  -1   5 14662.1 926.194   6
  -2  -1  -5 13940.3 508.593   1
   2   1   6 29174.1 1450.79   6
   2   1   6 27421.5 1476.03  11
  -2   1  -6 29582.6 1510.35   4
   2  -1   6 28393.6 1446.14   6
  -2  -1  -6 28120.2 849.769   1
  -2  -1  -6 30916.7 1352.11   9
   2   1   6 31003.3 1460.62   5
   2  -1   6 30644.3 1528.74   5
  -2  -1  -6 27497.8 1395.01   4
  -2  -1  -6 30193.5 857.976   3
   2   1   7 41375.9 1939.92   6
   2   1   7 47369.5 1482.02   7
  -2   1  -7 41119.8 1954.72   4
   2   1   7 41934.9 1975.85  11
  -2  -1  -7 44569.4 1175.57   3
   2  -1   7 40994.8 1925.73   6
  -2  -1  -7 44249.2 1924.78   4
   2   1   7 45799.5 1955.69   5
  -2  -1  -7 42467.3 1793.88   9
   2  -1   7 42784.7 1982.31   5
   2  -1   8 8300.48 889.910   5
  -2   1  -8 9133.88 921.837   4
   2  -1   8 8718.37 908.074   6
   2   1   8 8646.84 904.591   6
   2   1   8 8927.68 954.580  11
  -2  -1  -8 8475.76 846.669   4
   2   1   8 9367.68 596.558   7
   2   1   8 8184.40 842.853   5
  -2  -1  -8 8306.25 789.675   9
  -2  -1  -8 8992.50 387.024   3
   2  -1   9 5255.99 725.115   6
   2   1   9 5702.15 793.108   6
   2  -1   9 6321.10 857.450   5
   2   1   9 6914.47 780.954   5
   2   1   9 6406.78 519.406   7
  -2   1  -9 7240.66 887.127   4
   2   1   9 6084.85 856.983  11
  -2  -1  -9 6059.28 735.340   9
  -2  -1  -9 5628.92 276.839   3
  -2  -1  -9 6036.82 739.670   4
  -2   1 -10 14134.6 1274.07   4
   2  -1  10 14984.4 1330.58  11
   2   1  10 12492.9 1221.29  11
  -2  -1 -10 14550.2 1187.70   9
  -2  -1 -10 15247.5 1262.41   4
   2   1  10 11133.9 1108.42   5
   2  -1  10 15158.1 1301.66   5
   2   1  10 13012.6 1252.62   6
   2  -1  10 14378.0 1294.24   6
   2  -1  11 5293.19 873.027   6
   2   1  11 5968.30 868.390   5
  -2  -1 -11 7369.88 908.601   9
   2   1  11 4584.73 806.545  11
  -2  -1 -11 4848.57 782.017   4
   2  -1  11 4973.14 834.154   5
   2  -1  11 4032.39 793.461  11
   2   1  11 4360.57 759.377   6
  -2   1 -11 5565.08 839.297   4
   2   1  12 685.214 486.077   5
   2  -1  12-164.598 387.991   6
  -2   1 -12 544.052 493.684   4
   2   1  12 206.687 502.447  11
   2  -1  12 321.586 451.012  11
   2   1  12-355.773 554.877   6
  -2  -1 -12-22.5369 397.069   4
   2  -1  12-272.417 408.435   5
   2   1  13-33.7947 432.895   6
   2  -1  13 175.406 487.270  11
   2   1  13-138.792 513.158  11
   2   1  13 635.575 512.106   5
   2  -1  13 329.835 416.119   6
   2  -1  13-269.172 489.531   5
  -2  -1 -13-43.8640 406.808   4
  -2   1 -13-296.589 483.050   4
   2  -1  14-546.700 583.858   6
   2   1  14-351.295 408.894   5
  -2   1 -14 590.921 538.736   4
   2  -1  14-659.377 639.247   5
  -2  -1 -14-468.920 532.894   4
   2   1  14-737.989 636.227   6
   2  -1  14 275.640 492.717  11
   2   1  14-93.3498 422.138  11
   2   1  15 5154.53 1023.57   5
  -2  -1 -15 5436.32 988.702   4
   2   1  15 5531.99 1056.81  11
   2  -1  15 3692.00 910.345  11
  -2   1 -15 3562.94 854.145   4
   2   1  15 4631.85 975.252   6
   2  -1  15 5356.13 1028.11   6
   2  -1  15 4466.05 1064.12   5
  -2  -1 -16 110.131 467.815   4
   2   1  16-577.186 671.714   5
  -2  -2  17 7478.18 1229.87  11
  -2  -2  16 4648.20 959.576  11
  -2   2  16 5075.13 909.619   5
  -2  -2  16 4408.28 984.306   5
   2   2 -16 5764.74 1068.34   4
  -2   2  16 4191.67 924.844  11
  -2   2  15 359.179 437.048  11
  -2   2  15 1298.38 738.648   6
  -2  -2  15 893.795 655.310   5
  -2   2  15-443.171 447.936   5
  -2  -2  15 549.336 448.046  11
  -2  -2  15-225.439 527.659   6
   2   2 -15 1334.43 666.731   4
   2  -2 -15 346.207 372.654   4
  -2   2  14 28059.8 2061.71  11
  -2   2  14 32738.1 2414.27   6
  -2  -2  14 26127.1 2143.11   6
  -2   2  14 31962.7 2058.43   5
   2   2 -14 32473.2 2275.50   4
  -2  -2  14 33737.5 2304.61   5
   2  -2 -14 33518.0 2105.35   4
  -2  -2  14 33453.9 2209.36  11
  -2  -2  13 480.091 456.089  11
  -2   2  13 1421.44 558.100  11
  -2   2  13 547.245 361.016   5
  -2  -2  13 669.296 498.900   5
  -2  -2  13 939.730 546.476   6
  -2   2  13 1516.94 705.128   6
   2   2 -13 897.678 505.125   4
   2  -2 -13 1063.81 482.629   4
  -2  -2  12 6678.75 877.320  11
  -2  -2  12 9152.44 1101.02   5
   2  -2 -12 6857.72 864.138   4
  -2   2  12 6604.80 856.132   5
  -2  -2  12 5742.55 912.293   6
  -2   2  12 6781.21 1020.78   6
  -2   2  12 7195.37 952.577  11
   2  -2 -12 6543.26 979.764   9
  -2   2  11-351.151 388.735   5
  -2  -2  11 491.647 349.919  11
  -2  -2  11 336.305 400.738   5
   2  -2 -11-154.206 345.973   4
   2  -2 -11 341.477 453.404   9
  -2  -2  11-66.2817 270.741   1
  -2  -2  11 382.134 403.670   6
   2   2 -11-915.145 570.889   4
  -2   2  11 535.718 293.147   1
  -2   2  11 100.340 434.897   6
  -2   2  11 336.343 412.538  11
  -2   2  10 67267.5 2981.38   6
   2  -2 -10 68665.6 2676.80   4
  -2   2  10 69802.0 2504.58   1
  -2   2  10 70091.1 2706.21   5
  -2   2  10 65520.4 2784.35  11
  -2  -2  10 71213.2 2457.95   1
   2   2 -10 64988.9 2902.88   4
  -2  -2  10 68136.5 2909.57   5
  -2  -2  10 69652.8 2742.99  11
  -2  -2  10 71487.6 3051.03   6
   2  -2 -10 73423.9 2995.67   9
   2  -2  -9 38878.7 2025.04   9
  -2  -2   9 36438.6 1789.71  11
  -2  -2   9 41831.2 1489.27  10
  -2   2   9 38201.7 1906.71  11
  -2  -2   9 38799.1 2061.19   6
   2  -2  -9 40904.8 1822.09   4
   2   2  -9 40963.1 2038.31   4
  -2  -2   9 37209.1 1625.70   1
  -2   2   9 40122.5 1801.49   5
  -2   2   9 38793.0 1693.97   1
  -2   2   9 38620.5 2048.32   6
  -2  -2   9 39130.8 2002.03   5
  -2   2   8 138.138 139.172   7
  -2  -2   8 940.113 433.926   6
  -2   2   8-138.860 241.305   5
  -2  -2   8-176.092 208.669   1
   2  -2  -8-170.451 223.447   4
   2  -2  -8-118.326 194.068   7
  -2   2   8 163.956 350.620   6
   2  -2  -8 184.556 395.935   9
  -2   2   8 115.416 222.967   1
  -2   2   8 142.260 297.558  11
  -2  -2   8 258.877 157.481  10
   2   2  -8 335.007 377.349   4
  -2  -2   8-118.217 305.026   5
  -2   2   7 38291.0 1557.81   5
   2  -2  -7 36237.5 1410.85   7
  -2   2   7 37501.9 1675.92  11
   2  -2  -7 38438.9 1563.54   4
   2  -2  -7 40601.2 1514.46  10
   2  -2  -7 37624.9 1786.43   9
  -2  -2   7 37897.0 1774.88   5
   2   2  -7 39952.8 1818.44   4
  -2   2   7 35873.2 1769.17   6
  -2   2   7 37389.6 1575.87   1
  -2   2   7 40658.8 1462.82   7
  -2   2   6 227147. 5406.38   4
  -2   2   6 236255. 5381.46  10
  -2  -2   6 220591. 5775.54   5
  -2   2   6 217263. 5633.24  11
   2   2  -6 223092. 5801.67   4
  -2   2   6 218897. 5793.11   6
   2  -2  -6 231740. 5446.37   5
   2  -2  -6 217767. 5337.17  10
   2  -2  -6 215935. 5307.45   7
  -2   2   6 220951. 5540.29   1
  -2   2   6 225792. 5425.51   5
  -2   2   6 239345. 5381.41   7
   2  -2  -6 220093. 5416.62   4
   2  -2  -6 215603. 5777.52   9
  -2   2   5 1968.69 350.360   1
  -2   2   5 2196.32 374.052  11
   2  -2  -5 2189.61 315.456   7
   2  -2  -5 1903.55 265.249   5
  -2  -2   5 1738.40 391.655   5
   2   2  -5 1860.23 419.635   4
  -2   2   5 2171.16 409.077   6
   2  -2  -5 1752.28 410.800   9
  -2   2   5 1778.02 281.661   5
   2  -2  -5 3334.37 402.526   1
   2  -2  -5 1748.34 266.472  10
   2  -2  -5 2475.53 325.566   4
  -2   2   5 2535.81 307.695   4
  -2   2   5 2266.79 289.147   7
  -2   2   4 295620. 6912.65  11
  -2  -2   4 315204. 7113.09   4
   2   2  -4 294061. 7001.79   7
  -2   2   4 294802. 6949.00   1
  -2   2   4 294835. 6653.47   5
   2  -2  -4 291203. 7047.13   9
   2  -2  -4 301659. 6987.44   1
   2  -2  -4 306297. 7023.82   6
  -2   2   4 307711. 6661.51   4
   2  -2  -4 310134. 6682.24   5
   2  -2  -4 290319. 6732.89   7
   2   2  -4 293461. 7055.39   4
   2  -2  -4 285861. 6647.46   4
  -2  -2   4 294661. 7054.19   5
  -2   2   4 297539. 6997.88   6
  -2  -2   4 317584. 7048.59   7
   2  -2  -4 314116. 6956.85  11
  -2   2   4 310379. 6774.86   7
   2   2  -4 319215. 7146.06   5
   2  -2  -4 294127. 6724.79  10
  -2   2   3 107641. 2588.29   5
   2   2  -3 108546. 2948.34   7
  -2   2   3 112271. 2601.85   4
  -2   2   3 106794. 2858.06   6
   2  -2  -3 116012. 2865.85  11
  -2   2   3 104363. 2820.15  11
   2  -2  -3 113508. 2961.48   8
   2  -2  -3 106871. 2585.02   4
  -2   2   3 113924. 2783.34   7
   2  -2  -3 113585. 2896.01   6
  -2  -2   3 112630. 2959.27   7
  -2   2   3 106054. 2911.60   1
   2  -2  -3 113651. 2953.57   1
   2  -2  -3 102552. 2897.56   9
  -2  -2   3 104689. 2930.50   5
  -2  -2   3 117322. 3004.51   4
   2  -2  -3 108769. 2601.94   5
  -2   2   3 115780. 2970.47   9
   2   2  -3 117674. 3016.46   5
   2  -2  -3 105723. 2751.81   7
   2   2  -3 104966. 2927.35   4
   2   2  -2 356444. 8295.88   4
  -2   2   2 387082. 8264.08   9
   2  -2  -2 387472. 8330.00   8
  -2   2   2 363060. 8184.04  11
  -2   2   2 377524. 7921.43   5
  -2  -2   2 383328. 8340.58   7
   2  -2  -2 369863. 8190.68   7
  -2  -2   2 359831. 8304.94   5
   2   2  -2 365642. 8309.58   7
  -2  -2   2 387251. 8345.20   4
  -2  -2   2 374758. 7893.78  10
   2  -2  -2 386633. 8342.30   1
  -2   2   2 373990. 7935.38   4
  -2   2   2 368038. 8316.92   1
  -2   2   2 369421. 8171.02   6
  -2   2   2 382419. 8218.56   7
   2  -2  -2 377533. 7930.17   5
   2  -2  -2 383507. 8228.53  11
  -2   2   2 361083. 8298.21   8
   2  -2  -2 390272. 8211.83   6
   2   2  -2 391713. 8356.51   5
   2  -2  -2 366722. 8231.25   9
  -2   2   1 366683. 7654.10   5
  -2  -2   1 358215. 7725.74  10
  -2  -2   1 369330. 7962.05   4
   2  -2  -1 365074. 7922.09   7
  -2   2   1 363880. 7660.08   4
   2  -2  -1 355012. 7784.09   9
   2   2  -1 361102. 7956.56   5
  -2   2   1 360435. 7756.38   6
  -2   2   1 348000. 7930.57   8
   2  -2  -1 361080. 7660.75   5
   2   2  -1 354845. 7734.31  10
  -2   2   1 361880. 7954.66   1
   2  -2  -1 367048. 7775.05   6
  -2  -2   1 354538. 7605.18  11
  -2  -2   1 370524. 7935.01   7
   2  -2  -1 375475. 7974.41   1
   2   2  -1 363062. 7923.37   7
   2  -2  -1 369713. 7960.88   8
  -2  -2   1 359385. 7939.43   5
   2   2   0-57.7654 145.877   7
   2   2   0 466.740 178.642  10
  -2   2   0 182.312 182.147   8
   2   2   0 134.731 165.943   5
  -2  -2   0 35.2960 101.884  11
  -2   2   0 28.9459 124.203   4
  -2   2   0 203.576 143.689   1
  -2  -2   0 160.486 142.243   7
   2  -2   0-116.267 112.819   4
   2   2   0 220.628 118.968  11
   2  -2   0 104.075 150.854   1
  -2  -2   0 56.9253 156.547  10
   2  -2   0-95.8830 164.127   8
  -2  -2   0 139.567 168.230   5
   2   2   1 388960. 8202.78   5
  -2  -2  -1 366934. 8234.17  10
   2   2   1 368604. 7959.19   7
  -2  -2  -1 369369. 8177.77   4
  -2  -2  -1 376856. 7971.15   7
  -2  -2  -1 384205. 8150.92  11
  -2   2  -1 370735. 8170.47   4
  -2   2  -1 363987. 8179.25   8
   2   2   1 369484. 8122.01   3
   2   2   1 387475. 8255.86  10
  -2  -2  -1 358148. 8167.07   5
  -2   2  -1 369074. 8042.72   1
   2  -2   1 373139. 8039.69   3
   2  -2   1 371956. 8174.09   4
   2   2   1 361539. 8082.57   6
   2  -2   1 388482. 8199.99   8
   2   2   1 371046. 8120.82  11
  -2  -2  -1 392368. 8118.07   6
   2  -2   1 372782. 8049.55   1
  -2   2  -2 203245. 4939.45   8
   2   2   2 220331. 5075.05  10
  -2  -2  -2 220233. 5011.61  11
  -2  -2  -2 217269. 4936.19   6
  -2  -2  -2 199883. 4917.32   4
   2   2   2 211754. 4991.65  11
  -2   2  -2 199079. 4982.02   4
   2   2   2 222324. 4971.46   4
  -2  -2  -2 214603. 4584.94   7
   2  -2   2 210804. 5025.49   4
   2   2   2 222845. 4969.32   5
   2   2   2 210931. 4582.18   7
   2  -2   2 212487. 4672.15   1
   2   2   2 212033. 4916.20   6
   2  -2   2 205052. 4647.57   3
  -2  -2  -2 207723. 4941.24   5
   2   2   2 209521. 4786.88   3
   2   2   2 223034. 4836.20   2
   2  -2   3 114750. 2801.02   9
   2   2   3 123740. 3134.90   4
   2   2   3 113044. 2828.83   3
   2   2   3 125668. 3144.79   5
   2  -2   3 120139. 3232.94   4
  -2   2  -3 110522. 3184.57   4
   2  -2   3 117746. 2676.39   1
  -2  -2  -3 126950. 3173.38   6
   2  -2   3 114211. 2663.68   3
   2   2   3 127293. 3267.39  10
   2   2   3 117697. 2613.39   7
   2  -2   3 112549. 3197.59   5
  -2  -2  -3 113245. 3078.63   4
   2   2   3 116509. 3188.72  11
   2   2   3 113267. 3107.28   6
  -2  -2  -3 122839. 2869.66   3
   2   2   3 122322. 2869.71   2
  -2   2  -4 2336.61 412.707   4
   2  -2   4 1699.29 185.433   2
   2  -2   4 1761.05 392.588   5
   2   2   4 2032.12 410.698  11
   2   2   4 2073.55 156.558   7
  -2  -2  -4 1690.26 205.441   3
   2   2   4 1492.20 341.340   6
   2   2   4 2241.59 231.683   2
   2  -2   4 2165.90 258.228   9
   2  -2   4 1773.92 145.917   1
   2   2   4 1870.03 229.441   3
  -2  -2  -4 2241.25 376.098   4
  -2  -2  -4 1711.53 313.458   9
   2   2   4 2213.90 345.296   4
   2  -2   5 154362. 3864.07   9
  -2  -2  -5 146970. 4087.75   4
   2   2   5 147438. 4253.50  11
  -2   2  -5 142046. 4238.16   4
   2   2   5 145688. 4163.05   6
   2   2   5 160183. 3539.91   2
  -2  -2  -5 151281. 4066.92   9
   2  -2   5 145751. 4255.72   5
   2  -2   5 152701. 3405.03   2
  -2  -2  -5 156897. 3610.62   3
  -2  -2  -5 157883. 3639.16   1
   2  -2   6 56992.1 2294.93   5
   2   2   6 59547.8 1550.54   7
   2   2   6 58783.7 2256.38   6
   2   2   6 57638.0 2313.82  11
  -2  -2  -6 61858.5 1673.49   3
  -2  -2  -6 57655.4 2159.88   4
  -2   2  -6 53921.5 2243.47   4
   2   2   6 55947.9 2129.13   5
  -2  -2  -6 62084.0 1692.47   1
  -2  -2  -6 59423.0 2137.77   9
  -2  -2  -7 6594.77 418.437   1
  -2  -2  -7 6445.56 701.038   4
  -2   2  -7 6292.64 762.500   4
   2   2   7 6611.61 390.811   7
   2   2   7 6014.23 739.356  11
  -2  -2  -7 7040.20 425.397   3
   2   2   7 6094.94 656.357   5
   2  -2   7 5806.57 726.320   5
   2  -2   7 7232.97 783.463   6
   2   2   7 5476.75 689.095   6
  -2  -2  -7 5096.94 613.428   9
  -2  -2  -8 43262.4 1305.13   3
   2   2   8 42784.2 1311.50   7
   2   2   8 39305.5 1998.75   6
  -2  -2  -8 41767.5 1927.20   9
  -2   2  -8 39654.1 2031.90   4
  -2  -2  -8 38616.6 1884.26   4
   2   2   8 39229.5 2035.59  11
   2   2   8 40709.1 1926.95   5
   2  -2   8 37710.6 1992.57   5
   2  -2   8 39322.1 2002.62   6
  -2  -2  -8 43500.5 1331.72   1
  -2  -2  -9 21628.8 1430.01   9
   2   2   9 23195.4 1589.18   6
   2  -2   9 24324.7 1638.94   5
   2   2   9 25924.5 973.738   7
   2   2   9 23016.4 1616.72  11
  -2  -2  -9 24354.1 1503.68   4
   2  -2   9 25847.3 1652.46   6
  -2   2  -9 21198.2 1554.58   4
   2   2   9 24040.9 1508.79   5
  -2  -2  -9 24889.3 902.361   3
  -2  -2 -10 46318.1 2286.86   4
   2   2  10 47834.8 2489.24   6
  -2   2 -10 46390.8 2443.57   4
  -2  -2 -10 45549.9 2230.74   9
   2  -2  10 49938.2 2510.47   5
   2   2  10 51428.5 2567.05  11
   2   2  10 45550.7 2273.69   5
   2  -2  10 47610.4 2449.22   6
  -2  -2 -11 13165.3 1217.35   4
   2   2  11 10626.5 1219.00  11
  -2   2 -11 13235.7 1336.39   4
   2   2  11 12998.3 1308.68   6
   2  -2  11 14396.8 1354.89   6
   2   2  11 12275.0 1170.23   5
  -2  -2 -11 11463.2 1123.40   9
   2  -2  11 12608.6 1287.48   5
   2   2  12 21622.5 1767.92   6
  -2   2 -12 23345.7 1840.66   4
   2  -2  12 19956.9 1728.46   6
  -2  -2 -12 22765.1 1691.79   4
   2  -2  12 22120.2 1759.53   5
   2   2  12 20398.3 1751.33  11
   2   2  12 22227.3 1678.01   5
   2  -2  12 22776.9 1766.64  11
  -2  -2 -12 19772.9 1562.02   9
   2   2  13 276.378 417.172   6
  -2   2 -13-533.198 524.853   4
   2  -2  13 200.781 379.173  11
   2   2  13-546.900 532.996   5
   2  -2  13 691.726 595.085   5
  -2  -2 -13 104.054 483.340   4
   2  -2  13-60.9270 500.816   6
   2   2  13-108.100 456.610  11
  -2  -2 -13-20.7135 418.993   9
   2   2  14 3386.46 868.631  11
  -2   2 -14 3383.97 852.190   4
   2   2  14 2295.54 628.863   5
  -2  -2 -14 2782.27 718.029   4
   2  -2  14 2724.29 830.612   6
   2   2  14 1722.05 631.566   6
   2  -2  14 2513.34 836.951  11
   2  -2  14 1234.94 484.304   5
  -2  -2 -15 7993.58 1145.10   4
   2  -2  15 10318.9 1393.02  11
   2  -2  15 8409.78 1297.50   5
  -2   2 -15 7552.76 1180.09   4
   2  -2  15 9591.54 1400.02   6
   2   2  15 8469.15 1283.87  11
   2   2  15 8669.62 1320.92   6
   2   2  15 7476.23 1162.73   5
   2   2  16-18.0757 400.438   5
  -2  -2 -16 618.374 574.982   4
  -2  -3  17 1732.99 617.196  11
  -2  -3  16 2222.50 797.021   5
   2   3 -16 1252.48 625.833   4
  -2  -3  16 1293.16 596.057  11
  -2   3  16 1500.02 677.218  11
  -2  -3  15 3845.91 859.202   5
  -2  -3  15 6012.54 986.621  11
  -2   3  15 4506.28 1042.58   6
  -2   3  15 4708.37 933.851  11
  -2  -3  15 5141.98 1076.07   6
  -2   3  15 7119.52 1021.65   5
   2   3 -15 4773.47 999.118   4
   2  -3 -14 8324.08 1003.53   4
   2  -3 -14 6691.81 1089.46   9
  -2   3  14 4940.61 902.849  11
  -2  -3  14 6203.08 1035.00   5
  -2  -3  14 6293.34 1119.87   6
  -2   3  14 5780.34 926.017   5
   2   3 -14 6814.75 1051.94   4
  -2   3  14 4954.91 962.533   6
  -2  -3  14 4990.59 862.282  11
  -2   3  13 695.732 490.207  11
  -2   3  13 2025.15 571.665   5
  -2  -3  13 443.450 348.114  11
   2   3 -13 585.496 428.064   4
  -2  -3  13 1677.67 619.219   5
   2  -3 -13 2768.86 811.381   9
  -2  -3  13-84.5190 452.618   6
   2  -3 -13 1214.95 443.618   4
  -2   3  13 459.287 484.400   6
  -2   3  12 6444.43 930.798  11
   2   3 -12 7397.81 1008.93   4
  -2  -3  12 6962.73 999.865   5
  -2   3  12 9526.42 1171.40   6
  -2  -3  12 9483.85 1051.27  11
  -2   3  12 8827.54 836.509   1
  -2  -3  12 8801.64 1152.03   6
   2  -3 -12 8794.31 988.246   4
  -2   3  12 8823.04 953.443   5
   2  -3 -12 6073.13 976.584   9
  -2   3  11 20319.4 1359.40   5
  -2   3  11 21038.6 1545.19  11
  -2   3  11 19642.9 1248.23   1
  -2   3  11 20465.2 1629.41   6
   2  -3 -11 19503.7 1352.16   4
   2   3 -11 21512.6 1646.93   4
  -2  -3  11 24695.0 1741.54   5
  -2  -3  11 20475.0 1647.22   6
  -2  -3  11 21747.1 1483.41  11
   2  -3 -11 22019.0 1647.37   9
  -2  -3  11 22681.1 1269.88   1
  -2   3  10 82883.9 3256.42  11
  -2   3  10 84067.6 3448.80   6
  -2  -3  10 82030.7 3419.11   6
  -2   3  10 90429.2 3056.31   5
  -2   3  10 87886.1 2964.81   1
   2  -3 -10 89105.0 3067.94   4
  -2  -3  10 86477.9 3436.08   5
   2   3 -10 85701.9 3444.84   4
   2  -3 -10 84364.7 3400.59   9
  -2  -3  10 83248.7 2839.89   1
   2   3  -9 294.210 429.577   4
  -2   3   9-86.7845 190.582   7
  -2   3   9 121.483 330.554  11
  -2   3   9 262.770 340.605   6
  -2  -3   9 14.1289 424.474   5
   2  -3  -9 772.031 246.854   7
   2   3  -9 4.94163 167.953   2
  -2   3   9 408.263 246.121   1
  -2  -3   9 347.521 251.131   1
   2  -3  -9 681.342 334.627   4
  -2   3   9 543.988 263.010   5
   2  -3  -9-61.5821 466.608   9
   2   3  -8 3187.84 370.177   2
   2  -3  -8 3460.84 465.929   4
  -2   3   8 3181.71 452.821   5
   2  -3  -8 3662.82 412.883   7
  -2   3   8 2653.36 543.893   6
  -2  -3   8 2487.86 495.059   5
   2  -3  -8 2120.72 547.292   9
   2  -3  -8 3715.55 473.562  10
  -2   3   8 3517.86 404.115   7
   2   3  -8 2829.45 585.014   4
  -2   3   8 2636.96 441.785   1
  -2   3   8 3253.88 565.564  11
   2  -3  -7 694.040 383.365   9
   2  -3  -7 2152.06 365.095   4
  -2   3   7 2245.29 360.763   5
   2  -3  -7 1597.49 344.809  10
  -2   3   7 1644.78 309.421   1
   2   3  -7 1101.84 392.764   4
  -2   3   7 1550.62 398.166  11
  -2   3   7 947.312 367.816   6
   2   3  -7 1720.75 283.459   2
  -2  -3   7 1328.45 401.407   5
   2  -3  -7 1823.55 293.679   7
  -2   3   7 1556.79 270.213   7
  -2  -3   6 72172.6 2613.58   5
   2  -3  -6 73162.1 2174.33   7
  -2   3   6 75164.4 2560.62  11
   2  -3  -6 74647.5 2352.84  10
   2  -3  -6 72092.5 2638.07   9
   2  -3  -6 81199.4 2250.01   5
  -2   3   6 80207.9 2230.25   4
  -2   3   6 71027.3 2584.48   6
   2  -3  -6 73133.7 2197.88   4
   2   3  -6 74167.7 2647.30   4
  -2   3   6 74803.7 2207.33   5
  -2   3   6 79601.1 2202.98   7
  -2   3   6 73963.4 2456.37   1
  -2   3   5 982.314 290.168  11
   2   3  -5 634.855 339.164   4
  -2   3   5 1588.35 366.377   1
   2  -3  -5 1470.49 277.981   7
  -2   3   5 1304.03 252.347   7
  -2  -3   5 670.872 336.089   5
  -2   3   5 740.805 321.912   6
  -2   3   5 1003.13 182.824   4
   2  -3  -5 1142.97 212.925   4
   2  -3  -5 1401.58 222.997   5
   2  -3  -5 787.055 338.335   9
   2  -3  -5 1175.00 287.336  10
  -2   3   5 1164.13 211.864   5
   2  -3  -4 259040. 5857.92  11
  -2  -3   4 231452. 5880.49   5
   2  -3  -4 234838. 5628.80  10
  -2   3   4 257033. 5553.63   7
   2  -3  -4 234623. 5298.08   4
  -2   3   4 240246. 5304.69   4
   2  -3  -4 227822. 5850.26   9
   2  -3  -4 250430. 5857.56   1
   2  -3  -4 242745. 5309.78   5
   2   3  -4 236483. 5907.69   4
  -2   3   4 237575. 5806.76   1
  -2   3   4 232628. 5811.67   6
  -2   3   4 237291. 5785.23  11
  -2   3   4 240352. 5298.45   5
   2  -3  -4 234921. 5505.32   7
   2  -3  -3 131178. 3278.97  11
   2  -3  -3 131313. 3329.83   1
  -2  -3   3 124964. 3325.73   7
  -2  -3   3 131224. 3354.69   4
   2  -3  -3 112730. 3222.08   9
   2  -3  -3 122722. 3065.12   7
  -2   3   3 117896. 3203.34  11
   2  -3  -3 121265. 2737.94   4
  -2   3   3 120683. 3226.19   6
  -2   3   3 119826. 2732.66   4
  -2   3   3 120015. 3269.91   1
   2  -3  -3 121421. 2738.22   5
   2   3  -3 131173. 3366.13   5
   2  -3  -3 128097. 3270.38   6
   2   3  -3 116762. 3280.06   4
  -2  -3   3 115431. 3280.42   5
   2  -3  -3 130094. 3309.31   8
  -2   3   3 120241. 2730.66   5
  -2   3   3 117137. 3241.61   8
   2  -3  -2 37711.4 1303.50   7
  -2   3   2 37688.5 1402.48   8
   2   3  -2 43351.3 1459.08   5
  -2  -3   2 41981.1 1433.20   4
   2   3  -2 40192.7 1426.67   4
   2   3  -2 38483.4 1405.34   7
  -2  -3   2 37465.9 1153.02  10
   2  -3  -2 41619.7 1458.49   1
   2  -3  -2 43626.2 1427.07  11
   2  -3  -2 43077.5 1452.26   8
  -2   3   2 37619.5 1318.44   6
   2  -3  -2 39388.4 1367.59   9
  -2   3   2 40285.1 1442.06   1
  -2  -3   2 37233.4 1401.30   5
  -2  -3   2 40516.1 1419.40   7
   2  -3  -2 44457.2 1391.34   6
  -2  -3   1 437577. 9415.56   7
  -2  -3   1 419490. 9249.91  10
  -2  -3   1 424190. 9423.81   5
   2  -3  -1 431056. 9319.87   6
   2  -3  -1 427560. 9022.03   5
   2   3  -1 439903. 9442.94   5
   2  -3  -1 444858. 9478.60   8
  -2  -3   1 435351. 9161.74  11
  -2   3   1 417604. 9452.17   8
  -2  -3   1 439482. 9448.41   4
  -2   3   1 415911. 9452.15   1
   2   3  -1 417972. 9414.67   4
  -2   3   1 433333. 9021.77   4
   2  -3  -1 448727. 9522.79   1
   2   3  -1 441627. 9464.68   2
   2  -3  -1 422863. 9024.69   4
   2   3  -1 414652. 9390.69   7
  -2  -3   0 4391.47 356.728   7
   2  -3   0 4046.90 390.200   8
  -2  -3   0 3903.86 375.511  10
  -2   3   0 3482.12 377.772   8
  -2  -3   0 4148.85 325.664  11
   2   3   0 3909.53 343.981   5
   2   3   0 3428.70 314.797   7
   2   3   0 3835.38 332.887  11
  -2   3   0 3664.38 293.522   4
   2   3   0 4062.49 415.659   3
   2   3   0 5039.81 443.398   2
   2   3   0 4127.69 359.927  10
   2  -3   0 3423.59 349.860   1
   2  -3   0 3530.96 283.084   4
   2  -3   0 3829.77 361.527   3
   2   3   0 3681.30 261.269   8
  -2   3   0 4150.58 395.285   1
  -2  -3   0 4349.53 370.815   5
   2   3   1 82317.7 2187.86   5
   2   3   1 77624.1 2007.84   7
   2  -3   1 79033.4 2135.23   3
   2   3   1 87392.9 2276.26   2
   2  -3   1 77287.6 2162.25   4
  -2  -3  -1 81606.6 2033.63   7
  -2  -3  -1 79359.1 2161.45   5
   2   3   1 79226.9 2177.97  11
  -2   3  -1 76962.9 2261.78   8
   2  -3   1 74980.6 2149.29   5
  -2   3  -1 76579.5 2155.20   4
  -2  -3  -1 81661.6 1883.03   8
  -2  -3  -1 79920.3 2277.83  10
   2   3   1 84776.8 2330.99  10
   2  -3   1 79934.0 2159.58   1
  -2  -3  -1 83155.7 2221.19   6
   2   3   1 77763.5 2225.19   3
  -2  -3  -1 83927.4 2214.55  11
   2  -3   1 80032.9 2275.98   8
   2   3   1 80442.2 1882.07   8
  -2  -3  -2 2978.19 232.494   8
   2   3   2 2939.84 351.258   3
   2  -3   2 2858.86 352.243   4
   2  -3   2 3017.22 391.751   5
  -2  -3  -2 2872.43 212.377   7
  -2  -3  -2 2969.27 323.768   3
  -2  -3  -2 2822.74 317.504   4
   2   3   2 3227.56 378.454  10
  -2   3  -2 3046.02 292.496   3
   2   3   2 2909.41 209.485   7
   2   3   2 2672.80 307.474   5
   2  -3   2 2837.85 277.314   3
  -2  -3  -2 2821.13 342.409  11
   2   3   2 2762.47 345.778   6
  -2  -3  -2 3288.95 354.126   6
   2   3   2 2864.24 363.491  11
  -2   3  -2 2689.71 379.613   4
   2  -3   2 2984.45 291.515   1
   2   3   2 2728.86 309.963   2
  -2  -3  -2 3196.73 425.855  10
   2  -3   2 3034.67 366.806   8
  -2   3  -2 3434.18 412.407   8
  -2  -3  -2 2673.21 319.716   5
  -2  -3  -3 30089.1 1219.34   6
  -2  -3  -3 26401.9 917.987   8
  -2  -3  -3 26322.0 1232.80  10
   2  -3   3 25248.3 898.258   3
   2   3   3 29256.7 1126.13   4
   2   3   3 27287.4 1212.16  11
  -2  -3  -3 26862.5 1093.98   4
  -2   3  -3 27675.1 1205.83   8
  -2   3  -3 26946.9 1207.53   4
   2   3   3 30382.5 1139.09   5
   2  -3   3 25439.5 1182.92   5
   2  -3   3 27896.6 938.792   1
   2   3   3 29466.2 1059.12   2
  -2   3  -3 27157.7 920.557   3
   2   3   3 26204.6 1026.05   3
  -2  -3  -3 29871.7 1076.49   3
   2   3   3 24759.1 1149.96   6
  -2   3  -4 73696.1 2485.84   4
   2   3   4 72273.9 2404.20   6
   2   3   4 79678.4 2337.38   5
   2  -3   4 77156.3 1944.04   3
   2  -3   4 72142.7 2481.61   5
  -2   3  -4 75361.4 1934.06   3
  -2  -3  -4 76482.8 2145.53   3
  -2  -3  -4 72778.3 2279.25   4
   2  -3   4 78286.0 1958.18   1
   2   3   4 82601.0 2150.10   2
   2   3   4 72110.6 2452.49  11
   2   3   4 73424.6 2121.44   3
   2  -3   4 74430.6 2021.73   2
   2   3   4 84238.2 2377.44   4
  -2   3  -5 4546.65 288.935   3
  -2  -3  -5 5701.11 564.977   4
   2   3   5 4740.04 374.503   2
   2   3   5 4005.52 564.399  11
   2  -3   5 4836.46 306.794   1
  -2  -3  -5 4852.77 403.005   3
  -2  -3  -5 5376.40 436.977   1
  -2   3  -5 3691.51 544.270   4
   2   3   5 3957.16 380.081   3
  -2  -3  -5 4738.30 546.210   9
   2  -3   5 3881.93 567.052   5
   2  -3   5 4863.15 434.483   9
   2   3   5 4096.48 532.416   6
   2  -3   5 4488.93 326.840   2
   2  -3   6 15610.8 1132.21   5
  -2   3  -6 15621.3 559.449   3
  -2  -3  -6 17474.0 799.336   3
   2  -3   6 14909.7 566.571   1
  -2  -3  -6 15739.3 1024.73   9
  -2  -3  -6 14433.2 951.496   4
   2  -3   6 16531.4 635.542   2
   2   3   6 15418.5 1070.48   6
  -2  -3  -6 17180.2 815.857   1
   2   3   6 14858.4 1082.93  11
  -2   3  -6 14372.9 1081.40   4
  -2   3  -7 13303.5 469.087   3
  -2   3  -7 12979.7 1098.49   4
  -2  -3  -7 15225.1 1076.50   9
  -2  -3  -7 15603.8 781.218   1
  -2  -3  -7 14812.0 1014.22   4
   2   3   7 13634.3 1074.31   6
   2  -3   7 13701.7 488.380   1
   2   3   7 15016.4 1029.64   5
   2  -3   7 12922.5 1095.27   5
   2   3   7 14976.2 1147.62  11
  -2  -3  -7 15139.4 751.184   3
  -2  -3  -8 48449.3 1610.32   1
   2   3   8 45232.2 2266.60  11
   2   3   8 47990.5 2238.46   6
   2  -3   8 44532.2 2190.43   6
  -2   3  -8 44650.3 2233.08   4
   2   3   8 50214.8 2123.58   5
  -2  -3  -8 50611.7 2116.37   4
   2  -3   8 44461.5 2247.24   5
  -2  -3  -8 51125.8 1615.80   3
  -2  -3  -8 49591.2 2161.85   9
   2   3   9 18126.9 1439.93  11
   2   3   9 18885.8 1435.92   6
  -2  -3  -9 19860.9 1327.14   4
  -2  -3  -9 18710.7 1353.58   9
   2  -3   9 18690.1 1427.11   6
   2   3   9 18767.0 1304.39   5
  -2   3  -9 18364.8 1449.12   4
   2  -3   9 17692.2 1406.20   5
  -2  -3  -9 19265.4 901.994   1
   2   3   9 19476.6 621.451   7
   2   3  10 12579.4 1242.85   6
  -2  -3 -10 13538.4 1142.86   4
   2  -3  10 12953.3 1262.31   6
   2   3  10 13334.5 1137.81   5
   2  -3  10 11295.8 1204.53   5
  -2   3 -10 11703.1 1215.93   4
  -2  -3 -10 12684.1 1152.63   9
   2   3  10 11422.1 1194.29  11
  -2  -3 -11 5796.24 849.018   9
   2   3  11 5372.98 864.687   6
  -2   3 -11 5374.16 903.839   4
   2  -3  11 5639.78 935.187   5
   2   3  11 3276.72 721.278  11
   2  -3  11 3905.18 739.344   6
  -2  -3 -11 4668.07 733.199   4
   2   3  11 5401.27 795.120   5
   2   3  12-10.3138 382.648   6
  -2   3 -12 321.138 556.678   4
   2  -3  12-72.0674 442.671   5
   2   3  12 489.068 515.661   5
   2   3  12-152.518 494.026  11
   2  -3  12-198.611 483.085   6
  -2  -3 -12 756.888 465.398   4
  -2  -3 -12 433.164 389.680   9
   2   3  13 904.278 614.368  11
   2  -3  13-493.945 529.594   6
   2   3  13 114.223 384.565   5
  -2   3 -13 390.720 508.948   4
   2   3  13-20.0769 578.438   6
  -2  -3 -13-133.306 408.482   4
   2  -3  13 23.5747 428.930  11
   2  -3  13-109.272 452.396   5
  -2  -3 -13 180.891 463.446   9
   2  -3  14 533.557 442.075   5
  -2  -3 -14 44.5104 446.923   4
   2  -3  14 547.604 630.132  11
   2  -3  14 530.393 621.645   6
  -2   3 -14-56.3615 425.375   4
  -2  -3 -14 1026.73 680.674   9
   2   3  14-419.472 446.202   5
   2   3  14 549.224 557.726  11
   2   3  14-622.942 566.656   6
   2  -3  15 179.045 467.491   6
   2  -3  15-640.919 598.603  11
   2   3  15 167.092 594.881   6
   2   3  15 384.958 567.621  11
   2   3  15-287.849 517.812   5
  -2   3 -15 781.071 597.008   4
  -2  -3 -15-453.223 429.866   4
   2  -3  15 735.035 529.319   5
   2   3  16-233.625 472.280   5
  -2  -4  16 622.815 671.928   5
  -2   4  16 143.379 561.805  11
  -2  -4  16 823.212 703.129  11
  -2  -4  15 10243.7 1361.13   5
  -2   4  15 11925.2 1563.43   6
  -2   4  15 11974.4 1431.76  11
  -2  -4  15 10891.3 1312.15  11
   2   4 -15 11803.2 1474.43   4
  -2  -4  15 15705.8 1711.74   6
   2  -4 -15 14411.9 1663.07   9
  -2  -4  14 3645.18 889.945   6
  -2   4  14 1392.19 625.189  11
  -2   4  14 3164.48 631.750   5
   2   4 -14 3766.94 830.819   4
   2  -4 -14 3405.39 855.060   9
  -2  -4  14 3224.21 758.425   5
  -2  -4  14 3282.78 743.010  11
  -2   4  14 3364.91 856.070   6
  -2  -4  13 1305.31 539.451   5
   2   4 -13 1821.08 635.953   4
   2  -4 -13 2304.52 577.465   4
  -2   4  13 2144.87 585.133   5
  -2   4  13 914.497 477.050   6
  -2  -4  13 2477.47 730.872   6
  -2   4  13 2743.51 658.373  11
   2  -4 -13 1707.79 708.381   9
  -2  -4  13 1270.45 457.260  11
  -2  -4  12 880.242 493.830   6
   2  -4 -12 532.237 595.724   9
  -2   4  12 555.379 364.418   5
  -2  -4  12 725.836 568.226   5
  -2   4  12 684.839 446.597   6
  -2   4  12 662.037 445.569  11
  -2   4  12 545.537 268.181   1
  -2  -4  12 265.611 373.937  11
   2   4 -12 241.822 499.704   4
   2  -4 -12 651.083 365.048   4
   2  -4 -11 4115.66 799.901   9
  -2   4  11 4000.00 624.077   5
  -2   4  11 4016.37 743.498   6
  -2   4  11 3830.10 597.182   1
   2   4 -11 4263.15 810.228   4
   2  -4 -11 4498.53 631.744   4
  -2  -4  11 3080.98 504.049   1
  -2  -4  11 4849.89 880.370   6
  -2   4  11 2710.93 617.944  11
  -2  -4  11 4051.84 788.769   5
   2   4 -10 2479.17 655.345   4
  -2   4  10 3313.97 529.996   5
   2  -4 -10 3445.48 736.893   9
   2  -4 -10 3667.75 550.172   4
  -2  -4  10 3473.41 720.247   5
  -2   4  10 3202.60 513.906   1
  -2   4  10 2625.02 606.271  11
  -2   4  10 3230.13 662.805   6
  -2   4   9 92496.9 3485.31  11
  -2   4   9 107200. 2879.51   7
  -2   4   9 98159.2 3280.42   1
   2  -4  -9 94720.4 3631.51   9
  -2  -4   9 96784.8 3646.21   5
   2  -4  -9 103739. 3158.02   4
   2   4  -9 99379.4 3695.29   4
  -2   4   9 104938. 3162.45   5
   2  -4  -9 102572. 3315.64  10
  -2   4   9 97111.2 3654.99   6
   2  -4  -9 100577. 2866.84   7
   2  -4  -8 801.705 413.457   9
  -2   4   8 1033.37 334.714   1
  -2  -4   8 1186.39 488.158   5
  -2   4   8 1376.07 258.937   7
   2  -4  -8 1207.83 351.823  10
  -2   4   8 978.009 425.036   6
  -2   4   8 1494.51 471.231  11
   2   4  -8 1218.70 538.426   4
   2  -4  -8 1569.90 279.510   7
   2  -4  -8 1704.88 346.820   4
  -2   4   8 863.957 251.604   5
   2  -4  -7 40334.5 1723.78  10
   2  -4  -7 41906.1 1462.30   7
  -2   4   7 42951.8 1993.58   6
  -2  -4   7 41842.7 1977.82   5
  -2   4   7 41332.5 1915.24  11
  -2   4   7 45530.8 1500.23   7
  -2   4   7 44593.1 1543.48   4
  -2   4   7 38447.0 1733.07   1
   2  -4  -7 42322.9 1526.92   4
   2   4  -7 41006.0 1966.96   4
  -2   4   7 40815.9 1502.00   5
   2  -4  -7 42598.1 1991.36   9
  -2   4   6 96063.2 3169.67  11
   2   4  -6 99609.4 3292.74   4
  -2   4   6 95864.7 3184.43   6
   2  -4  -6 96787.1 2674.47   7
  -2  -4   6 96855.8 3249.27   5
   2  -4  -6 98009.5 3245.98   9
  -2   4   6 107165. 2724.05   7
  -2   4   6 103364. 2641.97   4
  -2   4   6 93470.0 3047.36   1
   2  -4  -6 96756.8 2622.27   4
  -2   4   6 100789. 2630.38   5
   2  -4  -6 99160.0 3006.05  10
  -2  -4   5 11851.6 914.905   5
   2   4  -5 11903.8 908.449   4
   2  -4  -5 10788.7 626.042   7
   2  -4  -5 11459.1 890.621   9
  -2   4   5 11976.8 542.199   4
  -2   4   5 11503.5 536.836   5
  -2   4   5 11949.3 870.667   6
   2  -4  -5 11572.3 548.933   4
  -2   4   5 10857.5 824.379  11
   2  -4  -5 10484.2 764.167  10
  -2   4   5 12551.8 884.566   1
   2  -4  -4 329031. 8167.53   9
   2   4  -4 363841. 8026.56   2
   2  -4  -4 341517. 7772.08   7
  -2  -4   4 331925. 8208.06   5
  -2   4   4 354961. 7385.62   5
  -2   4   4 355467. 7391.01   4
  -2   4   4 342696. 8152.43   1
   2  -4  -4 347582. 7389.55   5
   2   4  -4 348105. 8245.31   4
   2  -4  -4 349911. 7384.59   4
  -2   4   4 335861. 8134.89  11
  -2   4   4 336213. 8125.94   6
   2  -4  -4 340848. 8014.58  10
  -2   4   3 63737.4 2080.16   6
  -2  -4   3 64586.4 2160.93   5
  -2   4   3 59366.1 2065.81  11
  -2   4   3 63539.1 2137.61   1
   2  -4  -3 71605.7 2172.61   6
   2  -4  -3 66388.2 1933.17   7
   2   4  -3 64108.5 2140.33   4
   2   4  -3 70520.3 2100.39   2
  -2   4   3 64507.3 2141.06   8
   2  -4  -3 62568.3 2095.54   9
   2  -4  -2 2382.46 323.113  11
  -2  -4   2 3230.31 382.942   4
   2  -4  -2 2371.61 335.277   8
   2   4  -2 2265.81 317.731   2
   2  -4  -2 2045.49 341.155   1
  -2  -4   2 1910.24 345.767   5
   2   4  -2 2985.37 366.796   5
  -2   4   2 2330.28 356.740   6
   2  -4  -2 2528.57 343.157   6
   2  -4  -2 2466.14 357.531   3
  -2   4   2 1699.06 343.736   8
  -2   4   2 1989.66 359.989   1
   2   4  -2 1764.81 353.369   4
  -2  -4   2 2571.28 347.933   7
  -2   4   1 43200.2 1146.11   4
   2  -4  -1 41435.1 1134.58   4
   2   4  -1 43909.2 1491.63   4
   2  -4  -1 44804.8 1471.71   6
  -2  -4   1 40958.1 1394.30  10
   2  -4  -1 47362.5 1583.34   3
   2  -4  -1 47925.5 1621.42   1
   2   4  -1 45315.5 1509.27   5
   2   4  -1 43698.2 1550.80   2
  -2  -4   1 40559.4 1471.86   5
  -2   4   1 42278.0 1549.14   8
  -2  -4   1 46286.0 1383.17  11
   2  -4  -1 43081.0 1145.96   5
  -2  -4   1 45772.0 1512.46   4
  -2   4   1 43415.7 1563.61   1
   2   4  -1 41652.0 1541.86   3
   2   4  -1 44760.5 1381.54   8
  -2  -4   1 43021.2 1508.82   7
   2  -4  -1 46547.8 1579.20   8
  -2  -4   0 256.951 198.129   5
  -2  -4   0 669.834 219.343   7
  -2   4   0 525.182 175.382   4
  -2  -4   0 564.794 185.740   4
   2   4   0 310.182 228.439   2
   2  -4   0 371.509 134.907   4
  -2  -4   0 657.897 206.554  11
   2   4   0 678.084 193.197   5
   2  -4   0 648.599 223.823   3
  -2  -4   0 520.786 282.644   2
   2   4   0 334.166 148.374   8
   2  -4   0 401.772 228.511   8
   2  -4   0 550.539 171.170   5
   2  -4   0 465.462 181.475   1
  -2  -4   0 569.123 255.112  10
   2   4   0 87.8181 167.419  11
   2   4   0 506.215 204.547  10
  -2   4   0 300.583 232.012   8
   2   4   0 730.434 283.186   3
   2   4   1 329876. 7346.08  10
   2   4   1 303443. 7158.56  11
   2  -4   1 324150. 7180.13   3
   2   4   1 324040. 7119.27   5
  -2  -4  -1 319127. 6863.53   8
   2  -4   1 326568. 7332.41   8
  -2  -4  -1 315952. 6971.73   7
   2   4   1 296923. 7241.51   3
   2   4   1 312296. 6853.38   8
  -2  -4  -1 310607. 7092.76   5
  -2  -4  -1 332509. 7232.75  11
   2  -4   1 324149. 7217.28   1
   2  -4   1 300126. 7080.89   5
   2   4   1 343901. 7312.92   2
  -2   4  -1 305308. 7090.04   4
  -2   4  -1 302361. 7304.17   8
  -2  -4  -1 297283. 7210.63   2
  -2  -4  -1 329597. 7264.62   6
  -2  -4  -1 318784. 7311.13  10
   2  -4   1 313066. 7101.41   4
  -2  -4  -1 334810. 7308.50   3
  -2   4  -1 304625. 7153.47   3
  -2  -4  -2 7199.64 636.501  10
   2   4   2 7196.13 589.912  11
   2   4   2 8266.18 533.378   5
   2   4   2 7367.91 415.740   8
  -2  -4  -2 7098.81 529.720   2
  -2   4  -2 7113.28 555.932   4
  -2  -4  -2 6605.43 484.494   4
  -2   4  -2 6199.97 589.266   8
  -2   4  -2 7665.73 517.934   3
   2   4   2 7527.23 589.529   6
  -2  -4  -2 7083.45 384.442   7
   2   4   2 8083.37 572.784   2
  -2  -4  -2 7392.78 498.580   5
   2  -4   2 7492.12 514.678   1
   2   4   2 6632.47 532.729   3
   2  -4   2 6861.88 543.935   5
   2  -4   2 8011.61 583.943   4
  -2  -4  -2 7785.03 592.239  11
  -2  -4  -2 7615.96 413.140   8
  -2  -4  -2 7411.96 576.852   6
   2  -4   2 7430.30 502.647   3
  -2  -4  -2 7353.29 548.335   3
  -2  -4  -3 50296.8 1699.71   2
   2   4   3 53870.7 1707.13   5
   2   4   3 52715.1 1694.49   4
  -2   4  -3 50153.7 1578.48   3
   2   4   3 50023.5 1822.78   6
  -2  -4  -3 49903.5 1662.74   4
  -2  -4  -3 50429.7 1904.58  10
   2  -4   3 52879.7 1670.17   2
   2  -4   3 51964.7 1616.88   1
  -2  -4  -3 54941.1 1768.78   3
  -2  -4  -3 53893.8 1533.21   8
  -2   4  -3 53291.7 1900.30   8
  -2  -4  -3 51229.7 1277.86   7
  -2   4  -3 50946.6 1848.82   4
   2  -4   3 49082.7 1830.71   5
   2   4   3 58093.1 1775.69   2
   2   4   3 50151.7 1712.61   3
   2   4   3 50090.2 1863.82  11
   2  -4   3 52288.2 1600.01   3
   2   4   4 149196. 3580.26   2
  -2  -4  -4 130328. 3545.23   4
   2   4   4 128181. 3760.09   6
  -2  -4  -4 141592. 3583.76   3
  -2   4  -4 130099. 3807.89   8
   2   4   4 143547. 3607.04   5
  -2   4  -4 132355. 3834.16   4
  -2  -4  -4 138351. 3410.37   8
   2   4   4 132020. 3838.82  11
   2  -4   4 127732. 3815.05   5
  -2  -4  -4 132613. 3870.21  10
  -2  -4  -4 132186. 3489.38   2
   2  -4   4 136192. 3353.40   3
   2   4   4 130733. 3532.50   3
   2   4   4 143399. 3608.20   4
  -2   4  -4 136603. 3329.70   3
   2  -4   4 132670. 3416.88   2
  -2  -4  -5 1364.90 430.850  10
   2  -4   5 1173.32 234.581   2
  -2  -4  -5 1273.99 266.267   1
   2  -4   5 890.475 356.960   5
  -2   4  -5 1253.16 436.945   8
  -2  -4  -5 1222.23 243.275   3
  -2  -4  -5 830.620 247.630   2
   2   4   5 1068.74 350.842   6
  -2   4  -5 1515.03 231.789   3
  -2  -4  -5 1114.96 296.386   4
   2   4   5 1729.75 327.641   3
  -2  -4  -5 1506.87 279.150   8
   2   4   5 725.284 332.191  11
   2   4   5 1137.09 234.507   2
  -2   4  -5 989.335 368.044   4
  -2  -4  -6 24009.1 1033.66   2
  -2  -4  -6 26699.1 1145.33   3
   2  -4   6 26416.6 988.597   2
  -2  -4  -6 24002.9 1230.97   4
   2   4   6 21066.7 1318.67   6
  -2   4  -6 25531.5 913.279   3
  -2  -4  -6 26476.7 1158.56   1
   2  -4   6 23904.3 1439.52   5
  -2   4  -6 22577.0 1417.52   4
   2   4   6 23504.6 1424.04  11
  -2  -4  -6 26500.2 1416.85   9
   2  -4   7-13.6472 361.285   5
  -2  -4  -7 250.594 283.819   4
   2   4   7-131.110 361.898   6
  -2   4  -7 119.481 81.5547   3
  -2  -4  -7 241.932 204.453   1
   2   4   7 112.306 271.415   5
  -2   4  -7-268.082 390.882   4
   2   4   7 435.743 379.240  11
  -2  -4  -7 335.290 360.753   9
  -2   4  -8 707.574 405.851   4
   2   4   8 604.997 448.653  11
   2   4   8 808.540 351.971   6
  -2  -4  -8 1071.14 398.509   4
  -2   4  -8 1038.34 151.966   3
   2  -4   8 293.006 381.944   5
   2   4   8 1076.43 365.197   5
  -2  -4  -8 851.888 418.929   9
  -2  -4  -8 954.289 261.293   1
   2  -4   9 8813.55 1017.66   5
   2   4   9 9316.50 1051.88  11
  -2   4  -9 9261.72 379.360   3
  -2  -4  -9 8947.15 881.898   4
   2   4   9 9514.38 1061.16   6
   2   4   9 9927.04 921.102   5
  -2   4  -9 9447.98 1030.02   4
  -2  -4  -9 8974.83 946.162   9
   2  -4  10 14589.9 1382.51   5
  -2  -4 -10 17153.4 1269.90   4
   2  -4  10 17135.9 1445.14   6
   2   4  10 18177.6 1495.75   6
  -2   4 -10 17565.7 1529.57   4
   2   4  10 19014.9 1358.22   5
  -2  -4 -10 18381.7 1438.85   9
   2   4  10 18311.5 1540.35  11
  -2  -4 -11 11236.8 1170.89   9
   2   4  11 12287.3 1332.25  11
   2  -4  11 10756.8 1229.88   5
   2  -4  11 10752.9 1221.90   6
  -2  -4 -11 10053.1 1038.84   4
   2   4  11 11734.5 1109.45   5
  -2   4 -11 13379.6 1400.25   4
   2   4  11 11506.2 1271.40   6
   2   4  12-492.406 464.467  11
  -2  -4 -12 126.221 338.019   4
  -2   4 -12-111.863 556.808   4
  -2  -4 -12-306.058 370.247   9
   2   4  12 514.333 464.229   6
   2  -4  12-664.484 565.733   6
   2  -4  12-415.155 499.208   5
   2   4  12-121.902 390.914   5
  -2  -4 -13 6066.77 1002.14   9
   2  -4  13 4834.61 995.976   5
   2   4  13 6077.05 1039.65  11
   2   4  13 5531.57 890.406   5
  -2   4 -13 8921.41 1256.85   4
   2   4  13 8202.89 1205.43   6
   2  -4  13 7557.17 1153.20   6
  -2  -4 -13 5990.42 905.150   4
  -2   4 -14 8072.24 1242.63   4
  -2  -4 -14 7954.79 1162.46   9
   2  -4  14 4805.47 972.790   6
   2  -4  14 4605.10 943.690  11
   2   4  14 6259.14 1114.90  11
   2   4  14 6691.05 1022.52   5
  -2  -4 -14 6902.55 1002.88   4
   2  -4  14 5926.43 1084.75   5
   2   4  14 6512.22 1127.24   6
   2  -4  15 5165.09 1014.61  11
   2   4  15 7105.54 1247.19   6
   2  -4  15 7674.39 1254.39   6
   2   4  15 7450.47 1070.72   5
   2  -4  15 7888.64 1252.80   5
  -2  -4 -15 6428.67 1115.02   9
  -2  -5  16 464.631 510.879  11
  -2   5  15 12390.2 1472.27  11
  -2  -5  15 13635.6 1608.30   5
  -2  -5  15 12539.0 1396.83  11
  -2  -5  15 11325.3 1523.05   6
   2   5 -15 12890.5 1566.07   4
  -2   5  15 13189.1 1620.20   6
   2  -5 -15 13538.8 1615.21   9
  -2  -5  14 512.285 374.058  11
  -2  -5  14 1654.99 653.083   6
   2  -5 -14 1704.21 687.605   9
  -2   5  14 1928.29 704.037  11
  -2   5  14 1572.05 693.052   6
  -2  -5  14 1413.53 596.591   5
   2   5 -14 1900.92 697.031   4
  -2  -5  13 5859.95 1009.14   5
  -2  -5  13 5497.03 1009.43   6
   2   5 -13 4785.21 938.978   4
  -2  -5  13 4421.55 805.107  11
  -2   5  13 4183.89 888.217   6
  -2   5  13 4056.42 827.932  11
   2  -5 -13 5144.49 1007.49   9
   2  -5 -12 2751.26 743.802   9
  -2   5  12 1622.76 595.748   6
  -2  -5  12 2443.70 703.821   5
   2   5 -12 2448.60 711.797   4
  -2  -5  12 3301.08 798.176   6
  -2   5  12 1922.32 455.206   5
  -2   5  12 2970.14 688.105  11
   2   5 -11 22698.6 1779.03   4
  -2  -5  11 22284.6 1749.00   5
  -2   5  11 20296.5 1593.66  11
  -2   5  11 22588.1 1744.98   6
   2  -5 -11 22382.2 1725.50   9
   2  -5 -11 23417.7 1370.67   4
  -2   5  11 23611.2 1368.95   5
  -2   5  10 1903.84 525.769  11
   2  -5 -10 1928.36 474.489  10
  -2   5  10 943.345 521.477   6
   2  -5 -10 1122.89 503.834   9
   2  -5 -10 1783.79 398.542   2
  -2   5  10 1290.55 394.986   1
  -2   5  10 1862.20 409.229   5
   2   5 -10 2374.31 671.602   4
  -2  -5  10 1193.33 549.413   5
   2  -5 -10 1455.75 375.440   4
   2  -5  -9 196.229 174.227   7
  -2   5   9 109.392 266.815   1
  -2   5   9-280.190 395.985  11
   2  -5  -9 59.5291 414.480   9
   2   5  -9 282.878 417.522   4
   2  -5  -9-9.32404 291.175  10
  -2   5   9-315.820 475.829   6
   2  -5  -9 418.600 256.358   4
  -2   5   9-65.6880 205.846   5
  -2  -5   9 271.144 402.344   5
  -2   5   8 634.454 302.064   1
  -2   5   8 806.422 353.580  11
   2  -5  -8 239.029 285.453  10
  -2  -5   8 233.656 381.468   5
  -2   5   8 680.204 205.752   4
   2  -5  -8 776.686 246.749   4
  -2   5   8 616.188 178.390   5
   2  -5  -8-7.95177 433.227   9
   2   5  -8 557.042 441.951   4
  -2   5   8 123.855 358.302   6
   2  -5  -8 537.733 211.906   7
  -2   5   7-92.2890 310.278  11
   2   5  -7 88.0221 355.151   4
  -2   5   7-235.015 313.933   1
   2  -5  -7-35.6453 162.587   4
   2  -5  -7 335.251 250.393  10
  -2   5   7 91.0644 132.100   5
   2  -5  -7 169.432 168.461   7
  -2  -5   7 185.822 356.593   5
  -2   5   7 53.2934 130.086   4
  -2   5   7-292.821 369.800   6
   2  -5  -7 472.669 372.552   9
  -2   5   6 72439.9 2634.80   1
  -2   5   6 80067.9 2079.32   4
  -2   5   6 80262.8 2072.95   5
  -2   5   6 75675.6 2755.65  11
  -2   5   6 75056.7 2766.94   6
   2  -5  -6 78933.5 2069.79   4
   2  -5  -6 75961.6 2822.41   9
   2  -5  -6 76310.8 2230.44   7
  -2  -5   6 72197.1 2784.32   5
   2  -5  -6 75947.6 2630.50  10
   2   5  -6 72858.2 2808.19   4
   2  -5  -5 8468.68 390.895   4
   2  -5  -5 7732.35 683.075  10
  -2  -5   5 7855.97 784.982   5
  -2   5   5 7919.25 376.449   4
   2  -5  -5 7832.38 543.259   7
   2   5  -5 6571.69 726.507   4
  -2   5   5 7884.84 726.399   1
  -2   5   5 7957.62 757.604  11
   2  -5  -5 8120.30 797.820   9
  -2   5   5 8261.44 380.507   5
  -2   5   5 8432.11 770.646   6
  -2   5   4-410.679 355.641  11
   2  -5  -4-47.6236 254.928  10
   2  -5  -4-46.9249 156.753   7
   2   5  -4 413.197 307.160   4
  -2   5   4 116.284 289.591   6
  -2   5   4 43.8196 309.611   8
   2  -5  -4 138.315 332.209   9
  -2  -5   4-24.6388 307.459   5
   2   5  -3 531396. 11984.0   3
   2   5  -3 541671. 12038.2   4
  -2   5   3 538470. 12003.5   6
  -2   5   3 533179. 12104.9   1
  -2  -5   3 528932. 12027.8   5
  -2   5   3 539007. 12042.4   8
   2   5  -2 1466.01 334.983   3
   2   5  -2 1971.69 347.184   8
   2   5  -2 1591.48 325.093   4
  -2   5   2 1092.17 344.452   8
  -2  -5   2 1951.37 354.195   5
   2   5  -1 140450. 3731.65   4
  -2  -5   1 142031. 3711.60  10
   2  -5  -1 145065. 3282.14   4
  -2  -5   1 140087. 3866.90   2
   2   5  -1 140610. 3867.33   3
   2  -5  -1 150308. 3811.21   6
   2   5  -1 151803. 3794.07   5
   2  -5  -1 143386. 3284.39   5
  -2   5   1 140614. 3867.98   8
  -2  -5   1 142298. 3755.15   5
   2   5  -1 145811. 3654.14   8
  -2  -5   1 150946. 3787.10   4
  -2   5   1 145129. 3278.19   4
  -2  -5   1 149371. 3821.63   7
  -2  -5   1 152835. 3691.48  11
  -2   5   0 26359.7 1226.95   8
  -2  -5   0 27967.9 1123.01   4
  -2  -5   0 27932.2 1123.90   7
  -2  -5   0 26954.6 1105.08   5
  -2   5   0 27477.5 1213.71   3
   2   5   0 28297.6 1045.92   8
  -2  -5   0 29285.7 1050.00   8
  -2  -5   0 30694.3 1186.98  11
   2  -5   0 27264.5 972.844   4
   2  -5   0 27108.3 975.642   5
  -2   5   0 25860.1 962.584   4
   2   5   0 29163.4 1140.72   5
  -2  -5   0 29036.8 1218.72  10
  -2  -5   0 25274.3 1213.12   2
   2   5   0 26367.6 1230.30   3
   2   5   1 85925.0 2344.85   5
  -2   5  -1 80243.4 2565.01   8
  -2   5  -1 80112.1 2434.15   3
   2   5   1 79855.0 2165.82   8
  -2  -5  -1 77388.8 2274.73   5
  -2  -5  -1 89266.7 2508.70  11
   2  -5   1 87667.4 2511.40   1
   2  -5   1 83662.9 2332.93   4
  -2  -5  -1 81774.9 2545.24  10
   2  -5   1 78434.4 2300.11   5
  -2  -5  -1 77924.5 2478.05   2
  -2  -5  -1 81846.6 2250.75   7
   2  -5   1 86811.2 2467.12   3
   2   5   1 79634.7 2429.09  11
  -2   5  -1 79776.4 2300.09   4
  -2  -5  -1 81771.4 2178.14   8
   2   5   1 81711.5 2519.92   3
   2  -5   2 29199.7 1219.90   4
  -2  -5  -2 29443.3 1353.15  10
   2  -5   2 31455.7 1220.72   3
   2   5   2 28464.9 1010.99   8
  -2   5  -2 27143.8 1161.91   3
  -2   5  -2 26293.8 1180.46   4
   2  -5   2 28038.4 1219.62   2
   2  -5   2 29143.7 1208.79   1
  -2  -5  -2 25969.7 1214.16   2
   2   5   2 27088.0 1223.50   3
   2   5   2 27907.0 1099.42   5
   2  -5   2 25282.8 1172.14   5
  -2  -5  -2 27505.8 1087.34   4
  -2  -5  -2 25862.4 1067.78   5
   2   5   2 26693.9 1254.75  11
  -2  -5  -2 27908.8 1001.70   8
  -2   5  -2 25833.8 1287.58   8
  -2  -5  -2 27612.3 965.954   7
   2   5   3 21034.3 1146.76   6
  -2  -5  -3 21496.6 971.619   4
  -2   5  -3 22659.5 1009.11   3
   2   5   3 23685.6 1014.04   5
   2  -5   3 21314.2 1037.33   2
   2   5   3 21344.0 1173.74  11
  -2   5  -3 21107.7 1181.83   8
  -2  -5  -3 22197.7 1237.35  10
  -2  -5  -3 22816.0 993.138   5
  -2  -5  -3 23295.3 1112.58   2
  -2  -5  -3 24110.2 940.354   8
   2   5   3 20873.0 1076.68   3
   2  -5   3 23076.8 1024.85   3
   2  -5   3 22414.6 1179.81   5
  -2   5  -3 22519.4 1167.86   4
  -2  -5  -3 22455.3 751.764   7
   2  -5   4 9804.56 617.969   3
  -2   5  -4 7567.49 737.744   4
  -2  -5  -4 8969.46 579.240   8
  -2  -5  -4 8813.03 804.057  10
   2  -5   4 8484.25 620.415   2
  -2   5  -4 9110.80 823.536   8
   2   5   4 9155.41 693.471   3
   2  -5   4 8932.45 775.123   5
  -2  -5  -4 8275.75 605.797   4
   2   5   4 8196.52 777.781  11
   2   5   4 8473.66 756.026   6
  -2   5  -4 7528.80 550.076   3
   2   5   4 9597.93 636.658   5
  -2  -5  -4 9293.06 682.986   2
   2  -5   5 6129.57 506.569   2
   2   5   5 5675.62 553.667   3
  -2  -5  -5 6002.03 719.500  10
  -2   5  -5 5864.02 467.606   3
   2  -5   5 5071.46 629.658   5
  -2  -5  -5 5182.18 499.797   4
   2   5   5 5936.55 697.224  11
  -2   5  -5 4518.32 651.065   8
   2   5   5 5207.05 625.031   6
  -2   5  -5 4912.37 637.454   4
  -2  -5  -5 6222.83 520.883   8
  -2  -5  -5 4986.59 522.933   2
  -2   5  -6 14608.6 740.346   3
  -2  -5  -6 13770.8 1042.43   9
  -2  -5  -6 13648.7 889.946   4
   2   5   6 12496.0 1037.06  11
   2  -5   6 14398.2 789.584   2
  -2   5  -6 14519.3 1130.27   4
   2   5   6 14017.6 893.787   3
   2  -5   6 13635.3 1086.90   5
  -2   5  -6 14854.1 1086.58   8
   2   5   6 12386.8 1033.99   6
  -2  -5  -6 14152.6 1106.64  10
  -2  -5  -6 14032.2 832.078   2
   2   5   7 84.4935 331.824   6
   2  -5   7-208.153 377.484   5
  -2   5  -7 43.4901 345.488   4
  -2   5  -7 119.964 141.032   3
   2  -5   7-137.750 171.396   2
   2   5   7-76.2867 357.504  11
  -2  -5  -7 165.637 197.005   2
  -2  -5  -7-432.229 301.855   4
  -2  -5  -7 105.497 392.443   9
  -2  -5  -8 22450.2 1306.75   4
   2   5   8 21892.6 1559.27  11
  -2   5  -8 23269.1 916.546   3
  -2   5  -8 23327.7 1599.65   4
   2   5   8 22419.7 1518.26   6
   2  -5   8 20592.8 1501.79   5
  -2  -5  -8 22904.3 1504.81   9
   2   5   8 23161.0 1325.71   5
  -2  -5  -9 1273.44 507.880   9
   2   5   9 370.355 414.480  11
  -2   5  -9 1224.68 193.382   3
  -2  -5  -9 1075.46 388.209   4
   2   5   9 1244.28 445.549   6
   2   5   9 1763.53 456.819   5
  -2   5  -9 1022.25 513.542   4
   2  -5   9 953.165 505.318   5
   2   5  10 1464.45 508.537   6
   2   5  10 2247.87 524.485   5
  -2  -5 -10 1231.24 454.348   4
  -2   5 -10 1047.10 455.735   4
   2  -5  10 1048.03 543.576   5
   2   5  10 2076.09 622.913  11
  -2  -5 -10 2201.97 629.082   9
   2  -5  11 1411.74 574.926   5
  -2   5 -11 722.736 549.769   4
   2   5  11 1065.47 600.364   6
   2  -5  11 1337.32 596.066   6
  -2  -5 -11 1316.75 552.196   9
  -2  -5 -11 794.355 300.150   4
   2   5  11 1063.33 425.542   5
   2   5  11 1727.75 647.701  11
  -2  -5 -12 2724.43 701.023   9
   2   5  12 2697.01 589.551   5
   2   5  12 2564.59 753.364   6
   2   5  12 3723.33 818.454  11
   2  -5  12 2201.61 613.968   6
   2  -5  12 3157.95 782.125   5
  -2  -5 -12 4095.58 701.199   4
  -2   5 -12 2689.25 798.468   4
   2   5  13 1371.80 574.932  11
  -2   5 -13 1272.68 555.483   4
   2  -5  13 148.960 428.630   5
  -2  -5 -13 381.920 504.307   9
   2   5  13 1881.67 728.025   6
   2  -5  13 1108.81 608.782   6
  -2  -5 -13 373.013 321.579   4
   2   5  13 1364.13 568.984   5
  -2  -5 -14 1129.39 658.029   9
   2   5  14 98.0740 556.858  11
   2   5  14 586.047 483.874   5
   2   5  14 704.140 448.127   6
   2  -5  14-1182.71 633.831   6
  -2   5 -14 19.0572 494.110   4
   2  -5  14 363.494 525.749   5
  -2  -5 -15 185.265 471.794   9
  -2  -5 -16 353.040 594.498   9
  -2  -6  15-316.985 453.429   6
  -2  -6  15 640.041 567.566   5
   2   6 -15 532.775 586.346   4
  -2  -6  15 8.32733 413.687  11
  -2   6  15 66.4862 597.065   6
  -2   6  15-473.322 556.163  11
   2  -6 -15 1007.55 660.935   9
   2  -6 -14 4120.08 993.717   9
  -2  -6  14 2859.76 699.062  11
   2   6 -14 5501.15 1064.98   4
  -2   6  14 3174.06 850.075  11
  -2  -6  14 3990.62 967.859   5
  -2  -6  14 2498.92 720.295   6
  -2   6  14 2867.01 782.920   6
  -2  -6  13 6046.18 1065.61   5
  -2  -6  13 3842.62 862.920   6
  -2   6  13 4253.28 872.616  11
  -2   6  13 4889.68 927.887   6
   2   6 -13 6038.04 1101.13   4
   2  -6 -13 5520.46 1012.74   9
  -2   6  12 17.2617 443.081  11
  -2  -6  12 911.728 645.290   5
  -2   6  12 200.374 389.177   6
   2   6 -12-100.393 505.194   4
   2  -6 -12-313.019 632.498   9
  -2  -6  11 2477.57 676.057   5
  -2   6  11 2192.59 677.119   6
   2   6 -11 2513.28 469.078   3
  -2   6  11 3253.90 499.440   5
   2  -6 -11 3042.79 605.956  10
   2  -6 -11 4001.56 780.619   9
   2   6 -11 3362.58 852.356   4
  -2   6  11 2968.75 664.087  11
   2  -6 -10-161.489 249.299   2
   2  -6 -10 242.213 235.444   4
  -2  -6  10 15.4726 580.351   5
  -2   6  10 13.5430 186.969   5
   2   6 -10 351.088 300.568   3
   2  -6 -10 136.094 375.145  10
  -2   6  10-215.587 383.413   6
   2  -6 -10-513.320 468.496   9
  -2   6  10 624.949 457.717  11
   2   6 -10-91.3395 472.086   4
   2  -6  -9 208224. 4861.83   7
   2  -6  -9 195781. 5392.80   2
   2   6  -9 197808. 5443.51   3
  -2   6   9 192914. 6037.13   6
  -2  -6   9 201157. 6137.37   5
   2  -6  -9 210640. 5104.27   4
   2   6  -9 200268. 6157.46   4
  -2   6   9 206169. 5072.74   5
   2  -6  -9 187326. 6042.18   9
   2  -6  -9 196110. 5695.29  10
  -2   6   9 183252. 5908.04  11
  -2   6   8 6351.14 811.973  11
   2   6  -8 6696.36 701.953   3
  -2   6   8 5148.94 797.420   6
   2  -6  -8 7154.30 739.325   2
   2  -6  -8 6308.02 499.522   7
  -2   6   8 6518.71 498.242   4
  -2  -6   8 5714.27 805.824   5
  -2   6   8 6152.14 489.789   5
   2  -6  -8 7102.10 539.888   4
   2  -6  -8 6730.71 775.535  10
   2  -6  -8 6839.10 914.240   9
   2   6  -8 6573.53 892.923   4
   2   6  -7 353.722 257.272   3
   2   6  -7-289.461 473.480   4
   2  -6  -7 163.349 126.041   4
   2  -6  -7 190.897 376.528   9
  -2   6   7 559.764 152.902   4
   2  -6  -7 929.007 399.706  10
  -2   6   7 598.386 361.741   6
   2  -6  -7 123.953 162.039   7
  -2  -6   7 494.131 332.152   5
  -2   6   7 144.747 98.9223   5
  -2   6   7 177.231 343.312  11
   2  -6  -6 13416.9 1101.90   9
  -2   6   6 14780.2 577.442   5
  -2   6   6 15978.7 595.620   4
   2  -6  -6 15081.1 796.373   7
  -2   6   6 14702.6 1107.76   6
  -2   6   6 14705.8 575.690   5
   2   6  -6 14567.7 1139.02   4
   2  -6  -6 15188.1 591.711   4
  -2  -6   6 14298.4 1122.65   5
   2  -6  -6 15164.9 1076.45  10
   2   6  -6 13664.8 971.949   3
  -2   6   6 14642.4 1136.38  11
  -2   6   5 5174.34 637.214  11
   2  -6  -5 4899.22 462.497   7
   2   6  -5 5552.32 666.107   4
  -2   6   5 5044.65 642.893   6
   2  -6  -5 5872.61 641.252  10
   2  -6  -5 3000.06 543.454   9
   2   6  -5 4761.50 583.413   3
  -2  -6   5 4632.32 629.757   5
  -2   6   4 1504.51 395.181   6
   2  -6  -4 1389.57 398.715   9
   2   6  -4 1753.56 451.532   3
  -2   6   4 1203.99 340.492  11
  -2   6   4 1007.73 407.986   8
  -2  -6   4 1100.38 384.993   5
   2  -6  -4 1258.02 282.746   7
   2  -6  -4 1330.95 364.759  10
   2   6  -4 1130.03 360.894   4
   2   6  -3 5356.57 613.673   8
  -2  -6   3 4578.14 563.005   5
   2   6  -3 4973.26 592.938   3
  -2   6   3 4624.33 594.726   8
   2   6  -3 4699.69 574.715   4
   2   6  -2 1846.61 423.036   3
  -2   6   2 2045.44 464.952   8
   2   6  -2 1417.65 347.817   4
  -2  -6   2 2401.95 452.357   2
  -2  -6   2 1777.54 358.505   5
   2   6  -2 1777.41 353.838   8
  -2   6   1 35646.0 1566.24   8
   2  -6  -1 36002.0 1069.55   4
   2   6  -1 36903.4 1401.29   8
  -2  -6   1 37675.2 1432.16  11
  -2  -6   1 36316.8 1449.36   5
   2   6  -1 35788.9 1554.91   3
   2   6  -1 39028.0 1473.79   4
  -2   6   1 35675.3 1060.06   4
  -2   6   1 36582.8 1564.06   3
   2  -6  -1 34815.5 1066.57   5
  -2  -6   1 34887.1 1442.50  10
  -2  -6   1 37173.7 1587.87   2
   2  -6   0 135380. 3267.66   4
  -2  -6   0 139236. 3554.08   7
   2   6   0 122848. 3706.02   3
  -2   6   0 127775. 3706.14   8
  -2  -6   0 122131. 3683.04   2
   2   6   0 142230. 3537.83   5
  -2   6   0 129140. 3245.10   4
   2  -6   0 127786. 3245.64   5
   2  -6   0 129946. 3701.85   2
   2   6   0 130236. 3415.37   8
  -2  -6   0 140401. 3523.72   4
  -2   6   0 128513. 3673.41   3
  -2  -6   0 127216. 3623.38  10
  -2  -6   0 127554. 3450.49   5
  -2  -6   0 138926. 3437.26   8
  -2  -6  -1 169029. 4111.77   7
  -2   6  -1 165427. 4502.30   8
  -2  -6  -1 158428. 4393.36   2
   2  -6   1 162994. 4390.38   2
   2  -6   1 169612. 4134.65   4
  -2  -6  -1 158667. 4080.38   5
   2   6   1 153820. 4279.98  11
   2   6   1 158779. 4416.47   3
  -2   6  -1 162064. 4334.53   3
  -2   6  -1 162408. 4099.49   4
   2   6   1 160933. 4029.48   8
   2  -6   1 155150. 4083.59   5
  -2  -6  -1 166847. 4466.75  10
  -2  -6  -1 175221. 4164.37   4
   2   6   1 178090. 4172.58   5
  -2  -6  -1 169919. 4060.77   8
   2   6   2 20071.6 919.349   5
   2  -6   2 18669.7 1059.53   2
   2   6   2 19595.0 891.041   8
  -2  -6  -2 18641.6 1071.12   2
  -2  -6  -2 18557.3 1143.28  10
  -2   6  -2 18920.6 1153.27   8
  -2  -6  -2 19147.7 902.338   5
  -2  -6  -2 18518.8 899.740   4
  -2  -6  -2 20750.3 899.870   8
   2  -6   2 17898.3 979.378   5
   2   6   2 20258.8 1106.87  11
  -2  -6  -2 20996.6 875.864   7
  -2   6  -2 21272.5 1066.60   3
  -2   6  -2 18424.5 1000.84   4
   2   6   2 17855.4 1072.14   3
   2   6   3 29918.2 1168.03   8
  -2   6  -3 28408.3 1260.93   3
  -2  -6  -3 29264.5 1167.57   5
   2   6   3 27152.3 1356.08   3
  -2   6  -3 26578.7 1322.40   4
  -2  -6  -3 28608.6 1511.12  10
  -2  -6  -3 28885.3 1139.57   8
  -2  -6  -3 30328.5 997.952   7
   2   6   3 25822.0 1366.46   6
  -2   6  -3 28208.6 1457.78   8
   2  -6   3 27462.3 1347.84   5
   2   6   3 27435.7 1411.64  11
   2   6   3 30609.2 1198.21   5
   2  -6   3 28795.4 1318.90   2
  -2  -6  -3 28074.7 1345.38   2
  -2  -6  -3 28868.2 1170.70   4
   2   6   4 16430.0 1038.67   3
  -2   6  -4 15492.0 1123.76   8
   2  -6   4 16461.3 954.155   2
  -2  -6  -4 14674.0 1081.92  10
  -2  -6  -4 17254.8 881.286   8
  -2  -6  -4 17304.4 887.232   4
  -2   6  -4 18039.5 943.070   3
   2   6   4 16171.4 1104.70   6
  -2   6  -4 16439.4 1095.22   4
   2   6   4 15334.1 1079.51  11
   2   6   4 18567.9 922.545   5
   2  -6   4 15240.2 1052.54   5
  -2  -6  -4 16899.4 590.535   7
  -2  -6  -4 17448.5 1019.24   2
   2  -6   5 20426.7 1056.37   2
  -2  -6  -5 19922.3 1330.75  10
  -2   6  -5 19693.3 1289.07   8
   2  -6   5 19685.4 1291.86   5
  -2  -6  -5 20964.6 1036.02   4
  -2   6  -5 19822.7 1292.17   4
  -2  -6  -5 19225.4 1083.23   2
  -2   6  -5 22438.5 1045.93   3
   2   6   5 20581.0 1286.66   6
   2   6   5 20449.2 1320.62  11
   2   6   5 20451.0 1151.36   3
  -2  -6  -6 437.010 223.114   2
   2   6   6 944.322 400.217   6
  -2   6  -6 991.714 261.189   3
  -2   6  -6 868.274 376.991   8
   2   6   6 630.132 297.195   3
   2  -6   6 806.296 263.299   2
  -2   6  -6 257.701 319.281   4
   2  -6   6 1172.44 470.209   5
  -2  -6  -6 966.930 409.508  10
  -2  -6  -6 1116.58 294.758   4
   2   6   6 603.462 382.252  11
  -2   6  -7 33525.6 1915.52   4
   2  -6   7 30368.7 1808.23   5
   2   6   7 32111.1 1848.95  11
   2  -6   7 34611.2 1403.50   2
  -2  -6  -7 32042.3 1491.43   4
   2   6   7 30927.8 1786.27   6
  -2  -6  -7 32634.7 1461.21   2
  -2   6  -7 33279.8 1839.30   8
  -2  -6  -7 31296.8 1820.33  10
  -2  -6  -7 33357.1 1830.43   9
  -2   6  -7 33972.2 1318.13   3
   2   6   8 16231.2 1088.60   5
  -2  -6  -8 16167.2 1075.30   4
  -2  -6  -8 15280.1 1277.15   9
  -2   6  -8 15191.9 1276.94   8
  -2   6  -8 15642.2 1381.27   4
   2  -6   8 15569.0 1333.46   5
  -2  -6  -8 15496.1 954.026   2
   2   6   8 14656.2 1261.59   6
  -2   6  -8 15844.4 824.034   3
   2   6   8 15633.8 1325.51  11
   2   6   9 1601.25 609.009  11
  -2  -6  -9 62.9240 409.111   9
  -2   6  -9 220.178 439.611   4
   2   6   9 501.642 425.061   6
  -2  -6  -9 946.252 329.200   4
  -2   6  -9 880.659 202.394   3
   2   6   9 304.000 299.383   5
   2  -6   9 1225.80 520.728   5
   2   6  10-811.651 607.338  11
   2  -6  10-95.1699 374.500   5
   2   6  10 484.464 437.325   6
  -2  -6 -10 118.023 457.737   9
  -2  -6 -10 806.896 407.615   4
  -2   6 -10 268.404 420.270   4
   2   6  10 1065.85 408.350   5
   2   6  11 7857.62 895.175   5
  -2  -6 -11 8275.02 1053.03   9
   2   6  11 11750.9 1322.59   6
  -2  -6 -11 10067.9 982.577   4
   2   6  11 11145.7 1317.95  11
  -2   6 -11 10045.5 1251.54   4
   2  -6  11 7893.02 1124.32   5
   2  -6  12 4014.64 879.592   5
  -2   6 -12 3348.65 803.328   4
   2   6  12 3556.45 656.244   5
   2   6  12 3502.62 858.533  11
   2   6  12 4451.56 902.741   6
   2  -6  12 3603.56 831.804   6
  -2  -6 -12 3393.69 803.681   9
  -2   6 -13 693.989 599.050   4
   2  -6  13 1276.61 600.120   6
   2   6  13 1119.61 615.937  11
  -2  -6 -13 424.246 503.564   9
   2   6  13 718.976 473.350   6
   2  -6  13 497.440 591.058   5
   2   6  14 1709.57 654.173   6
  -2  -6 -14 1162.31 618.637   9
   2   6  14 1232.20 576.367  11
   2  -6  14 883.571 525.319   6
   2  -6  14-169.088 655.470   5
  -2   6 -14 2064.92 766.186   4
  -2  -6 -15 1843.46 744.683   9
  -2  -7  15 1923.66 652.041  11
   2  -7 -15 1618.27 848.032   9
  -2   7  15 1783.22 685.169  11
  -2  -7  14 5021.91 1071.02   5
   2   7 -14 5816.90 1220.58   4
   2  -7 -14 4878.02 1017.32   9
  -2   7  14 4985.40 990.816   6
  -2  -7  14 6148.13 1205.97   6
  -2   7  14 2640.82 822.151  11
  -2   7  13 4202.86 949.974   6
  -2  -7  13 5649.90 1089.39   5
  -2   7  13 4113.33 865.576  11
   2   7 -13 6969.59 1173.31   4
   2  -7 -13 4027.45 905.403   9
   2  -7 -12 17877.4 1708.75   9
   2   7 -12 19518.0 1777.67   4
  -2  -7  12 18604.7 1772.17   5
  -2   7  12 19137.4 1756.54   6
  -2   7  12 18882.7 1700.88  11
  -2   7  11 19.2117 447.140  11
   2  -7 -11 35.7632 552.224   9
   2   7 -11 185.407 269.261   3
  -2   7  11 345.182 455.383   6
   2   7 -11-229.485 526.649   4
   2  -7 -11 181.384 321.964  10
  -2  -7  11-143.572 458.323   5
   2   7 -10 6353.93 960.471   4
   2  -7 -10 5452.38 799.014  10
   2   7 -10 6181.48 724.271   3
  -2   7  10 5920.64 908.240  11
  -2   7  10 5738.67 859.646   6
  -2  -7  10 5554.51 906.221   5
   2  -7 -10 6900.28 1016.52   9
   2  -7 -10 6844.71 745.548   2
   2  -7  -9 11925.8 1129.71  10
  -2  -7   9 10694.0 1142.24   5
  -2   7   9 12306.5 729.332   5
   2  -7  -9 14525.5 1081.21   2
   2  -7  -9 13978.2 1313.88   9
   2   7  -9 12003.2 1239.18   4
  -2   7   9 12555.8 1226.91  11
  -2   7   9 11457.0 1200.32   6
   2   7  -9 12920.4 1024.66   3
   2   7  -8 10708.9 1131.15   4
  -2   7   8 8829.53 996.026  11
  -2   7   8 10321.5 573.453   5
   2  -7  -8 10099.4 1097.52   9
   2  -7  -8 8682.95 940.566  10
   2   7  -8 9770.15 881.961   3
   2  -7  -8 10666.6 590.051   4
  -2  -7   8 8768.58 1030.89   5
   2  -7  -8 9828.83 630.799   7
   2  -7  -8 9423.99 880.169   2
  -2   7   8 8944.13 1010.42   6
   2  -7  -7-20.7585 275.167   2
  -2   7   7-44.2305 68.1142   5
  -2   7   7-108.512 79.0490   4
   2  -7  -7 87.4798 399.773   9
   2  -7  -7 1.64585 164.174   7
  -2   7   7 104.061 81.0718   5
   2   7  -7-530.563 453.632   4
  -2   7   7-13.3701 341.304   6
  -2   7   7 115.160 321.501  11
  -2  -7   7 205.853 378.121   5
   2   7  -7 377.338 333.533   3
   2  -7  -7-304.376 371.312  10
   2  -7  -7 21.7404 94.8184   4
   2   7  -6 39863.0 1791.17   3
  -2   7   6 36171.9 1893.17   6
   2  -7  -6 36300.9 1754.24   2
  -2   7   6 38691.5 1958.16  11
   2  -7  -6 41694.2 1491.17   7
   2  -7  -6 40773.9 1932.72  10
  -2  -7   6 37669.6 1948.46   5
   2   7  -6 38378.8 1972.31   4
   2  -7  -6 35908.2 1929.64   9
   2   7  -5 70530.3 2586.95   3
  -2  -7   5 71003.5 2714.28   5
  -2   7   5 67723.1 2701.54  11
   2  -7  -5 73472.0 2281.45   7
   2   7  -5 74018.5 2757.73   4
  -2   7   5 70753.0 2695.27   6
   2  -7  -5 75515.1 2711.55  10
   2  -7  -5 72675.9 2763.75   9
   2  -7  -5 74234.3 2648.40   2
  -2   7   5 71349.9 2675.55   8
  -2  -7   4 651.091 301.642   5
   2   7  -4 1286.90 435.160   8
  -2   7   4 317.277 297.614   8
   2   7  -4 730.341 330.588   3
  -2   7   4 486.499 315.124   6
   2  -7  -4 56.6208 291.539  10
   2   7  -4 968.695 372.298   4
   2  -7  -4 687.486 272.177   2
  -2  -7   3 96.4317 254.554   5
  -2   7   3 548.632 361.773   8
   2   7  -3 462.611 311.395   8
   2  -7  -3 195.874 302.849   2
   2   7  -3 486.569 351.457   3
   2   7  -3 241.549 254.856   4
  -2   7   2 19368.3 1167.23   8
  -2  -7   2 21867.8 1158.11   5
   2  -7  -2 20129.7 589.996   5
   2   7  -2 21436.5 1230.97   3
   2  -7  -2 21269.8 1226.63   2
   2   7  -2 19644.5 1087.61   4
   2   7  -2 19085.5 1087.64   8
  -2  -7   2 19947.2 1200.48   2
  -2   7   1 5701.74 645.863   8
   2  -7  -1 5907.96 369.880   4
   2  -7  -1 5900.28 371.333   5
   2   7  -1 5037.65 645.785   3
  -2  -7   1 5143.81 647.102   2
   2  -7  -1 5438.43 634.097   2
  -2  -7   1 5387.73 553.755   5
   2   7  -1 3950.24 480.919   8
  -2   7   1 5331.32 352.181   4
  -2   7   1 5551.98 646.595   3
  -2  -7   1 5087.82 581.407  10
   2   7  -1 5395.02 553.596   4
   2   7   0 7007.60 597.337   8
  -2   7   0 5383.73 646.538   8
   2   7   0 7551.63 750.798   3
   2  -7   0 7714.79 724.337   2
  -2  -7   0 6478.37 665.804  10
  -2  -7   0 5867.14 692.788   2
  -2   7   0 6729.70 476.602   4
  -2   7   0 6456.09 682.031   3
   2  -7   0 6496.41 476.270   5
  -2  -7   0 6125.09 546.488   5
   2  -7   0 6866.29 481.281   4
  -2  -7  -1 43546.8 1544.26   8
  -2   7  -1 39928.6 1723.85   3
  -2  -7  -1 40383.0 1510.06   5
   2  -7   1 38736.3 1493.44   5
   2  -7   1 39316.8 1740.27   2
  -2   7  -1 39612.4 1800.91   8
   2   7   1 40801.5 1512.39   8
  -2   7  -1 41076.3 1509.72   4
   2  -7   1 42483.4 1529.64   4
   2   7   1 41652.8 1809.62   3
  -2  -7  -1 41013.9 1805.17  10
  -2  -7  -1 40104.7 1777.80   2
  -2  -7  -1 45603.6 1573.72   4
   2   7   1 45838.4 1582.91   5
   2   7   2 593.803 162.779   5
  -2  -7  -2 459.501 181.939   8
  -2   7  -2 734.942 348.492   8
  -2  -7  -2 694.590 226.978   5
  -2  -7  -2 638.955 199.488   7
   2  -7   2 496.955 248.582   5
  -2  -7  -2 922.011 375.576   2
  -2  -7  -2 272.589 316.194  10
   2   7   2 793.489 364.968   3
   2  -7   2 493.117 334.209   2
   2   7   2 597.635 306.113  11
  -2   7  -2 830.142 296.090   3
  -2   7  -2 901.601 282.486   4
  -2  -7  -2 654.587 207.034   4
   2   7   2 497.771 239.732   8
  -2   7  -3 19260.8 1239.60   8
   2  -7   3 16769.5 1068.56   2
  -2  -7  -3 18406.9 914.576   4
   2   7   3 19598.5 936.043   5
   2   7   3 20493.3 990.136   8
  -2  -7  -3 18278.1 819.633   7
  -2  -7  -3 19354.3 928.311   5
  -2   7  -3 20045.3 1100.28   3
  -2  -7  -3 16815.9 1089.35   2
   2   7   3 18418.0 1190.89  11
  -2   7  -3 17807.3 1093.10   4
   2  -7   3 18313.6 1094.63   5
   2   7   3 18398.4 1137.53   3
  -2  -7  -3 18560.8 1240.21  10
   2  -7   4 34385.5 1549.41   2
   2   7   4 33046.7 1601.78   3
  -2  -7  -4 34880.7 1356.30   4
   2   7   4 35497.2 1764.11  11
   2   7   4 31156.7 1644.37   6
  -2   7  -4 34912.7 1518.74   3
  -2  -7  -4 31878.4 1744.63  10
  -2   7  -4 31827.4 1629.66   4
   2  -7   4 35569.1 1707.49   5
  -2  -7  -4 34521.3 1093.69   7
  -2   7  -4 31168.8 1708.12   8
   2   7   4 36020.4 1384.06   5
  -2  -7  -4 34469.5 1607.92   2
  -2  -7  -5-19.4354 205.958   4
  -2  -7  -5 397.622 266.937   2
   2  -7   5 431.100 278.071   2
  -2   7  -5 280.359 370.262   8
  -2  -7  -5 241.301 435.772  10
   2   7   5 899.732 488.358  11
   2   7   5 596.319 338.882   6
  -2   7  -5 694.504 285.105   3
   2   7   5 12.1185 273.574   3
   2  -7   5 561.259 332.498   5
  -2   7  -5 339.359 354.867   4
  -2  -7  -6 20156.4 1423.68  10
  -2   7  -6 18427.2 1366.02   8
  -2  -7  -6 18965.8 1049.47   4
  -2  -7  -6 21229.3 1218.02   2
   2   7   6 19226.5 1384.27  11
   2   7   6 18911.2 1350.42   6
   2  -7   6 18033.2 1314.75   5
  -2   7  -6 19788.7 1383.69   4
  -2   7  -6 19774.3 1069.59   3
   2   7   6 21278.6 1262.75   3
   2  -7   6 19746.2 1111.96   2
  -2   7  -7 11850.7 785.720   3
   2   7   7 9813.22 1049.04  11
  -2  -7  -7 10457.6 1050.03   9
  -2  -7  -7 9439.28 1033.21  10
  -2   7  -7 10177.6 1047.01   8
  -2   7  -7 9371.89 1033.02   4
   2   7   7 8180.10 932.580   6
  -2  -7  -7 10517.2 811.558   4
   2  -7   7 13075.7 875.185   2
   2  -7   7 10297.7 1051.10   5
  -2  -7  -7 10745.0 867.690   2
   2   7   8 1490.46 528.869   6
  -2  -7  -8 1184.12 356.585   2
  -2   7  -8 1103.10 521.727   8
  -2   7  -8 1229.26 289.540   3
  -2   7  -8 2405.95 655.031   4
   2  -7   8 1393.33 315.441   2
   2   7   8 737.273 499.149  11
  -2  -7  -8 879.795 295.608   4
  -2  -7  -8 1685.49 530.225  10
   2   7   8 1084.42 308.301   5
   2  -7   8 1273.18 465.167   5
  -2  -7  -8 479.072 392.540   9
  -2  -7  -9 10405.4 1156.69   9
   2   7   9 10950.0 929.089   5
   2   7   9 10956.8 1181.69   6
  -2  -7  -9 13135.6 995.070   4
  -2  -7  -9 11874.4 882.524   2
   2   7   9 9099.32 1047.11  11
  -2   7  -9 11754.6 1273.28   4
   2  -7   9 11575.5 1210.38   5
  -2   7  -9 11176.1 1161.34   8
   2   7  10-70.5164 269.238   5
  -2   7 -10 3.34387 511.421   4
  -2  -7 -10-208.545 236.928   4
  -2  -7 -10 195.941 403.514   9
   2   7  10-600.505 506.579  11
   2   7  10-617.265 441.778   6
  -2   7 -10 252.756 489.762   8
   2  -7  10-2.48479 422.100   5
  -2   7 -11 2021.53 695.213   4
  -2   7 -11 1530.05 545.145   8
   2   7  11 1805.83 612.259   6
   2   7  11 1965.62 655.715  11
   2   7  11 2097.12 473.666   5
  -2  -7 -11 1432.15 576.408   9
   2  -7  11 647.550 582.572   5
  -2   7 -12 176.847 516.317   8
  -2   7 -12-25.2627 429.904   4
   2   7  12 555.012 460.224   6
  -2  -7 -12-145.516 452.892   9
   2   7  12 207.760 511.572  11
   2  -7  12 868.858 501.870   5
   2   7  13 182.806 498.943  11
   2  -7  13 412.201 523.188   5
  -2   7 -13-280.709 561.437   8
   2   7  13 836.423 602.630   6
   2  -7  13-259.152 482.400   6
  -2   7 -13 648.000 651.043   4
  -2  -7 -13 514.715 483.562   9
  -2   7 -14 783.636 529.830   8
   2  -7  14 763.651 587.149   6
  -2  -7 -14 734.642 621.218   9
   2   7  14 438.804 582.013   6
  -2  -7 -15 2315.29 724.730   9
  -2  -8  14 2734.48 923.256   6
  -2   8  14 1876.03 746.665  11
  -2   8  14 1474.95 668.187   6
   2   8 -14 1270.26 595.751   4
  -2  -8  14 716.848 692.492   5
   2  -8 -14 50.8873 623.156   9
   2  -8 -13 9787.63 1320.48   9
  -2  -8  13 9832.01 1342.29   5
  -2   8  13 10068.3 1328.53   6
  -2   8  13 10530.8 1351.75  11
   2   8 -13 12099.5 1489.03   4
   2   8 -12 3682.44 821.814   4
   2  -8 -12 2546.76 625.638  10
  -2   8  12 2041.56 682.686  11
  -2  -8  12 2389.77 729.542   5
  -2   8  12 3145.46 766.815   6
   2  -8 -12 2530.50 811.504   9
   2   8 -11 531.719 614.233   4
   2   8 -11 62.8904 356.170   3
  -2  -8  11 186.211 503.919   5
   2  -8 -11 454.084 375.032  10
  -2   8  11 185.144 353.444   6
   2  -8 -11 401.160 544.971   9
  -2   8  11 547.691 591.124  11
  -2   8  10 15784.6 1484.55  11
   2   8 -10 18259.3 1647.03   4
   2   8 -10 21374.9 1390.69   3
   2  -8 -10 19529.9 1683.28   9
  -2   8  10 20395.0 1677.32   6
   2  -8 -10 19990.7 1366.47   2
  -2  -8  10 19963.3 1684.62   5
   2  -8 -10 20259.1 1532.06  10
   2  -8  -9 235.055 359.615   2
   2   8  -9 687.372 452.480   4
  -2   8   9 715.354 517.029   6
   2  -8  -9 590.270 491.933   9
  -2  -8   9 422.649 406.865   5
  -2   8   9 1099.29 470.791  11
   2  -8  -9 290.313 360.589  10
   2   8  -9-4.96407 378.860   3
   2  -8  -8 6576.16 783.488   2
   2  -8  -8 7162.12 876.254  10
  -2   8   8 7101.93 892.593   6
   2   8  -8 7692.34 959.801   4
   2   8  -8 6837.36 765.885   3
   2  -8  -8 6680.41 927.072   9
  -2   8   8 6149.66 894.373  11
  -2  -8   8 5762.46 827.653   5
  -2   8   7 1937.38 515.829  11
   2   8  -7 1586.83 478.006   3
   2  -8  -7 2011.38 502.745   2
   2  -8  -7 1970.61 509.533  10
   2  -8  -7 3645.93 420.280   7
  -2   8   7 1286.02 443.045   6
   2   8  -7 2629.82 569.140   4
  -2  -8   7 1738.07 470.165   5
   2  -8  -7 1988.60 513.618   9
  -2   8   6 35155.5 1937.94   6
   2   8  -6 39659.3 1866.44   3
   2  -8  -6 39572.0 1906.87   2
   2  -8  -6 41605.7 1554.84   7
   2  -8  -6 39445.1 2000.93  10
  -2  -8   6 34245.8 1925.27   5
   2   8  -6 38719.2 2026.03   4
  -2   8   6 40253.0 2073.80  11
   2  -8  -6 40716.4 2074.71   9
  -2   8   5 6997.88 795.366   8
   2  -8  -5 7418.42 808.098  10
   2  -8  -5 6578.68 750.340   2
  -2  -8   5 8036.27 847.324   5
   2  -8  -5 7424.81 642.743   7
  -2   8   5 7068.04 796.145   6
   2  -8  -5 6678.80 817.731   9
   2   8  -5 7026.51 813.883   4
   2   8  -5 7570.56 833.343   8
   2   8  -5 7587.52 791.750   3
   2   8  -4 3354.31 573.218   8
   2   8  -4 4576.64 640.707   3
   2  -8  -4 4268.32 614.919   2
   2   8  -4 2842.19 506.728   4
   2  -8  -4 3964.41 609.428  10
  -2   8   4 3746.42 608.557   8
  -2  -8   4 3345.66 535.720   5
  -2  -8   3 37055.0 1707.59   5
   2   8  -3 35386.8 1683.38   8
   2  -8  -3 36348.3 1764.93   2
  -2   8   3 33959.8 1706.62   8
   2   8  -3 36558.8 1681.28   4
  -2  -8   3 37700.9 1799.95   2
   2   8  -3 37268.3 1788.17   3
   2   8  -2 59300.2 2215.25   8
  -2  -8   2 60221.1 2371.77   2
   2  -8  -2 59161.8 1478.88   4
   2   8  -2 60649.0 2397.28   3
  -2   8   2 58954.5 2402.85   3
   2   8  -2 60528.5 2221.22   4
  -2   8   2 61211.1 2370.96   8
   2  -8  -2 62080.5 1504.02   5
   2  -8  -2 57991.6 2377.41   2
  -2  -8   2 61797.7 2229.77   5
   2  -8  -1 6906.79 763.290   2
  -2  -8   1 5243.36 560.530   5
  -2  -8   1 6828.83 706.240  10
   2  -8  -1 6089.00 405.505   5
  -2  -8   1 4857.83 681.182   2
  -2   8   1 5340.14 666.571   3
   2   8  -1 5873.41 594.005   4
  -2   8   1 5636.15 382.807   4
   2   8  -1 4814.96 583.032   8
   2  -8  -1 6337.40 413.206   4
  -2   8   1 6362.45 707.295   8
   2   8  -1 7600.73 807.096   3
  -2  -8   0 14663.7 891.832   5
  -2   8   0 14278.9 1058.92   8
  -2   8   0 13278.9 1005.96   3
   2   8   0 13917.7 889.314   8
   2  -8   0 15523.3 783.399   4
   2  -8   0 12969.9 1027.23   2
  -2  -8   0 15400.8 1070.66  10
  -2  -8   0 15761.3 1111.82   2
  -2   8   0 15263.0 770.631   4
   2  -8   0 15185.0 779.921   5
   2   8   0 14228.6 1065.49   3
   2  -8   1 1056.35 411.319   2
  -2  -8  -1 162.469 331.340   2
  -2   8  -1 354.525 427.860   8
   2   8   1 260.818 325.902   3
   2  -8   1 122.921 207.857   5
  -2  -8  -1 227.000 305.464  10
  -2   8  -1 457.656 221.048   4
  -2   8  -1 379.343 300.369   3
  -2  -8  -1 343.647 176.849   5
   2   8   1 579.600 271.549   8
  -2   8  -2 9855.39 950.698   8
   2   8   2 10387.0 734.289   8
   2   8   2 11215.2 703.978   5
  -2  -8  -2 10791.3 701.917   4
  -2  -8  -2 10720.4 938.339  10
   2  -8   2 10217.2 882.914   2
  -2  -8  -2 10394.7 681.641   5
  -2   8  -2 10503.7 784.392   4
   2  -8   2 9206.78 740.002   5
  -2  -8  -2 10570.6 911.027   2
  -2   8  -2 11544.7 888.207   3
   2   8   2 9735.25 891.887   3
   2   8   3 8937.78 685.153   8
  -2   8  -3 9782.59 813.700   3
  -2  -8  -3 9645.32 655.045   4
  -2   8  -3 10360.5 941.995   8
  -2  -8  -3 10179.2 643.571   7
  -2  -8  -3 8843.84 841.810   2
   2   8   3 8889.73 878.645   3
   2  -8   3 9655.94 846.617   2
  -2  -8  -3 9558.04 649.401   5
  -2   8  -3 10413.3 843.936   4
   2   8   3 9055.82 864.897  11
  -2  -8  -3 9620.65 905.981  10
   2   8   3 9874.33 667.904   5
  -2  -8  -3 10002.7 679.105   4
   2  -8   3 9066.88 810.393   5
  -2   8  -4 37562.1 1927.81   8
  -2  -8  -4 36457.5 1224.97   7
   2   8   4 34492.2 1740.42   3
   2   8   4 37339.3 1537.25   8
   2  -8   4 34733.7 1657.08   2
  -2  -8  -4 33197.8 1672.44   2
  -2  -8  -4 35263.5 1887.36  10
  -2   8  -4 35224.3 1744.64   4
   2  -8   4 31922.3 1682.30   5
  -2   8  -4 33821.8 1594.54   3
  -2  -8  -4 33918.5 1368.83   4
   2   8   4 34048.1 1817.30  11
   2   8   5 4809.09 721.689  11
   2  -8   5 3752.71 531.216   2
  -2   8  -5 3542.08 634.897   8
  -2  -8  -5 3957.02 652.552  10
  -2  -8  -5 3687.67 569.294   2
  -2  -8  -5 4358.09 293.404   7
   2   8   5 3747.95 656.264   6
  -2   8  -5 3982.84 634.116   4
   2   8   5 4417.82 664.790   3
  -2   8  -5 3332.73 510.797   3
  -2  -8  -5 3317.54 397.110   4
   2  -8   5 3569.67 592.416   5
   2   8   6 35971.0 1982.78   6
  -2   8  -6 38179.6 1668.86   3
   2   8   6 38474.6 1866.31   3
  -2  -8  -6 35930.6 2038.60  10
   2  -8   6 38816.2 1757.26   2
  -2   8  -6 39669.1 2050.57   4
   2  -8   6 36909.0 1981.34   5
  -2  -8  -6 38488.0 1569.76   4
   2   8   6 38604.5 2089.45  11
  -2   8  -6 38574.1 2089.73   8
  -2  -8  -6 37054.5 1812.35   2
  -2   8  -7 236.150 396.569   8
   2  -8   7-154.463 452.859   5
  -2  -8  -7-316.207 322.720   2
   2   8   7 571.976 459.263  11
  -2   8  -7-158.806 224.738   3
  -2  -8  -7 223.892 247.004   4
   2   8   7 327.272 379.539   3
  -2   8  -7 184.335 444.650   4
   2   8   7 939.950 489.184   6
   2  -8   7 173.947 248.847   2
  -2  -8  -7 45.8876 393.771  10
  -2  -8  -8 11782.9 891.407   4
  -2   8  -8 13013.0 883.019   3
  -2  -8  -8 11992.5 1207.78   9
   2  -8   8 10987.3 1180.53   5
  -2  -8  -8 12750.6 1243.84  10
  -2  -8  -8 11906.6 955.005   2
   2   8   8 10863.4 871.541   5
  -2   8  -8 10810.2 1165.40   4
   2   8   8 9858.38 1098.19   6
   2  -8   8 13151.0 948.399   2
  -2   8  -8 10843.4 1174.12   8
   2   8   8 9546.18 1123.83  11
  -2   8  -9-171.395 481.942   8
   2  -8   9-184.484 503.678   5
  -2  -8  -9 770.164 536.380   9
   2   8   9-31.6499 423.332   6
  -2  -8  -9 201.555 271.489   2
   2   8   9 322.378 537.310  11
  -2   8  -9 604.958 530.672   4
  -2  -8  -9-185.979 284.671   4
   2   8   9 122.622 283.535   5
  -2   8 -10 13753.6 1470.99   4
   2   8  10 13358.4 1394.17   6
  -2   8 -10 12546.3 1351.70   8
   2   8  10 14479.7 1097.49   5
   2   8  10 15866.0 1559.16  11
   2  -8  10 12887.7 1406.56   5
  -2  -8 -10 12801.7 1366.87   9
  -2  -8 -11 15191.8 1509.14   9
  -2   8 -11 13851.0 1459.28   8
   2   8  11 15505.7 1537.91   6
   2   8  11 15695.1 1661.20  11
  -2   8 -11 16520.0 1666.96   4
   2  -8  11 15115.9 1568.33   5
  -2  -8 -12 6994.22 1086.94   9
  -2   8 -12 7381.32 1140.50   8
   2   8  12 4686.01 922.873  11
  -2   8 -12 7651.52 1185.74   4
   2  -8  12 7475.63 1206.66   5
   2   8  12 8864.83 1273.14   6
   2  -8  13 2008.25 614.422   5
  -2   8 -13 4419.84 1083.05   4
   2   8  13 3038.39 740.001   6
   2  -8  13 3404.65 905.346   6
   2   8  13 2591.84 812.659  11
  -2  -8 -13 2513.26 852.525   9
  -2  -8 -14 21735.3 2062.05   9
  -2   9  14 160.410 442.043  11
   2  -9 -13 4103.51 1009.26   9
   2   9 -13 3711.85 970.212   4
  -2   9  13 2110.39 791.190   6
  -2  -9  13 2387.65 814.696   5
  -2   9  13 4303.97 949.722  11
  -2   9  12 6284.16 1049.04  11
  -2   9  12 6734.06 1086.19   6
   2   9 -12 7083.24 1177.59   4
   2  -9 -12 6237.46 1098.73   9
   2  -9 -12 7436.78 1047.82  10
  -2  -9  12 7196.61 1156.73   5
   2  -9 -11 1270.78 670.915   9
  -2   9  11 529.094 442.852   6
   2   9 -11-61.8568 323.879   3
  -2   9  11 1528.63 655.116  11
   2  -9 -11 1054.19 516.507  10
  -2  -9  11 453.830 442.054   5
   2   9 -11 50.4585 520.923   4
   2   9 -10 36099.4 1952.24   3
  -2   9  10 29894.7 2137.37  11
  -2  -9  10 36285.6 2321.15   5
   2  -9 -10 33006.0 2109.41  10
   2  -9 -10 32040.5 2225.69   9
  -2   9  10 36692.7 2309.70   6
   2   9 -10 37631.6 2390.58   4
   2  -9 -10 35742.4 1945.42   2
  -2   9   9 33545.8 2151.62  11
  -2  -9   9 31312.7 2089.33   5
   2  -9  -9 34639.6 1903.50   2
  -2   9   9 27869.2 1969.49   6
   2   9  -9 31316.2 2120.03   4
   2   9  -9 33520.1 1845.39   3
   2  -9  -9 31079.2 2112.24   9
   2  -9  -9 33614.9 2035.04  10
   2   9  -8 6341.61 895.325   4
   2   9  -8 5355.38 855.039   8
  -2   9   8 6040.37 877.857   6
   2  -9  -8 6152.63 952.506   9
  -2   9   8 6111.90 907.920  11
  -2  -9   8 7438.81 1016.04   5
   2  -9  -8 5211.69 796.740   2
   2  -9  -8 5197.52 814.252  10
   2   9  -8 6424.92 778.970   3
   2   9  -7 6027.00 889.177   8
   2  -9  -7 6643.44 587.318   7
   2   9  -7 7287.79 841.562   3
   2  -9  -7 6405.37 890.198   9
   2  -9  -7 6423.94 862.833  10
   2   9  -7 6941.08 923.714   4
  -2   9   7 5729.78 844.154   6
  -2  -9   7 5729.95 846.733   5
  -2   9   7 6519.74 903.387  11
   2  -9  -7 6156.85 777.829   2
   2   9  -6 11945.2 1052.28   3
   2  -9  -6 14614.2 1213.45  10
   2  -9  -6 12491.2 1095.73   2
  -2  -9   6 11516.4 1107.59   5
   2   9  -6 10874.9 1092.94   4
   2  -9  -6 11754.5 1132.60   9
   2   9  -6 10663.4 1070.86   8
  -2   9   6 12188.8 1150.26   6
   2  -9  -6 13706.6 869.557   7
   2  -9  -5 3674.04 611.822   2
   2  -9  -5 3577.80 486.052   7
  -2   9   5 4339.19 663.544   8
   2   9  -5 3371.40 607.062   3
  -2  -9   5 3509.84 618.604   5
   2  -9  -5 4331.83 675.732  10
   2   9  -5 3606.93 660.626   8
   2   9  -5 3581.65 621.029   4
   2  -9  -4 875.009 386.081  10
  -2   9   4 1688.13 511.295   8
   2  -9  -4 1341.22 389.155   2
   2   9  -4 1507.91 440.415   3
   2   9  -4 1718.87 476.085   8
   2   9  -4 1165.48 398.187   4
  -2  -9   4 1128.30 386.308   5
   2   9  -3 8404.70 830.715   8
   2  -9  -3 11629.6 1017.58   2
  -2  -9   3 10058.5 881.941   5
   2   9  -3 9934.39 853.777   4
  -2   9   3 10123.6 947.947   8
   2   9  -3 10504.4 958.881   3
  -2  -9   3 9576.62 935.363   2
  -2  -9   2 59677.7 2330.54  10
   2   9  -2 63893.1 2372.02   8
   2  -9  -2 59119.3 1523.12   4
  -2   9   2 61531.7 2517.02   3
   2   9  -2 58219.5 2475.24   3
   2   9  -2 60024.4 2255.66   4
  -2  -9   2 57574.2 2459.20   2
  -2  -9   2 57873.5 2244.29   5
   2  -9  -2 60067.2 2483.47   2
   2  -9  -2 60568.1 1546.48   5
  -2   9   2 58865.1 2427.20   8
   2  -9  -1 2546.71 589.800   2
  -2   9   1 2948.00 549.109   8
  -2  -9   1 2982.21 590.252   2
   2   9  -1 3438.29 528.928   8
   2  -9  -1 3655.17 338.964   5
  -2  -9   1 2518.19 439.458   5
   2  -9  -1 3246.98 313.160   4
   2   9  -1 3395.01 606.000   3
   2   9  -1 2625.04 422.762   4
  -2   9   1 3480.67 317.310   4
  -2   9   1 2773.30 534.514   3
  -2  -9   1 3680.81 596.960  10
  -2   9   0 2139.98 498.217   3
   2  -9   0 2102.05 305.990   5
   2   9   0 2266.23 408.364   8
  -2  -9   0 2858.13 559.945  10
   2  -9   0 2285.48 486.823   2
  -2  -9   0 2352.30 532.560   2
   2  -9   0 2716.65 324.144   4
  -2  -9   0 2862.63 422.840   5
   2   9   0 2342.63 520.528   3
  -2   9   0 1865.39 305.857   4
  -2   9   0 2526.83 544.281   8
   2  -9   1 4328.79 662.527   2
  -2   9  -1 4952.70 718.133   8
   2   9   1 4848.01 562.105   8
   2   9   1 5020.88 697.728   3
  -2  -9  -1 5177.35 700.891   2
  -2   9  -1 5262.64 703.070   3
  -2   9  -1 5378.00 545.297   4
   2  -9   1 5230.63 536.263   5
  -2  -9  -1 4879.11 673.427  10
  -2  -9  -1 4822.57 500.073   5
   2   9   2 8484.69 712.440   8
  -2   9  -2 8436.66 817.725   3
   2  -9   2 8443.56 844.466   2
  -2   9  -2 8729.47 735.524   4
   2  -9   2 8828.10 743.979   5
  -2  -9  -2 8245.04 883.661  10
  -2   9  -2 8688.65 905.740   8
  -2  -9  -2 8013.08 872.789   2
  -2  -9  -2 8761.65 644.966   5
   2   9   2 9189.35 920.380   3
  -2   9  -3 211.034 267.027   4
   2  -9   3 330.973 262.025   5
   2   9   3 127.567 379.179  11
  -2  -9  -3 306.255 190.149   5
   2  -9   3 691.289 342.112   2
   2   9   3 192.115 204.399   8
  -2  -9  -3 369.838 200.121   4
  -2  -9  -3 345.351 313.431   2
   2   9   3 471.123 404.658   3
  -2   9  -3 258.821 363.236   3
  -2  -9  -3 659.251 424.865  10
  -2   9  -3 763.761 441.369   8
  -2   9  -4 714.774 370.557   8
   2  -9   4 981.084 392.299   2
  -2  -9  -4 1551.63 291.354   4
  -2  -9  -4 1931.69 439.885   2
   2   9   4 1656.99 483.946   3
   2  -9   4 1473.65 463.349   5
  -2   9  -4 1378.87 385.822   3
  -2  -9  -4 1603.05 302.805   5
   2   9   4 1756.11 365.159   8
  -2   9  -4 1135.43 420.312   4
   2   9   4 1608.18 473.067  11
  -2  -9  -4 1081.27 455.920  10
  -2  -9  -4 1373.02 248.425   7
  -2   9  -5 400.298 444.857   8
  -2  -9  -5 905.960 261.092   4
  -2  -9  -5 678.500 416.439  10
  -2   9  -5 540.082 265.835   3
   2   9   5 32.7008 357.112   3
   2  -9   5 447.304 328.210   2
   2   9   5 832.037 396.819  11
  -2   9  -5 1131.73 465.338   4
   2  -9   5 691.903 406.396   5
  -2  -9  -5 569.572 336.311   2
   2   9   6 685.852 472.760  11
   2   9   6 358.555 333.926   6
  -2   9  -6 192.203 435.372   8
  -2  -9  -6 473.509 298.431   2
  -2  -9  -6 506.682 398.067  10
  -2   9  -6 651.028 331.845   3
   2   9   6 1192.14 449.954   3
  -2   9  -6 565.824 406.456   4
   2  -9   6 949.551 473.618   5
  -2  -9  -6 1190.28 295.081   4
   2  -9   6 1087.19 417.847   2
  -2  -9  -7 1597.25 566.386  10
   2   9   7 3305.44 679.784  11
   2  -9   7 2852.45 708.705   5
   2  -9   7 1915.43 449.901   2
  -2  -9  -7 2458.27 489.083   2
  -2  -9  -7 2876.23 441.005   4
  -2   9  -7 2099.26 427.132   3
   2   9   7 3146.46 629.964   3
  -2   9  -7 2752.43 651.819   8
  -2   9  -7 2028.14 546.421   4
   2   9   7 2148.64 601.118   6
   2   9   8 17580.5 1551.59  11
  -2  -9  -8 19464.4 1601.30  10
   2   9   8 20058.3 1616.15   6
  -2  -9  -8 17252.8 1266.08   2
   2  -9   8 19694.7 1262.63   2
  -2   9  -8 17334.3 1531.13   4
   2   9   8 20096.7 1162.72   5
   2  -9   8 20196.2 1614.05   5
  -2   9  -8 19379.4 1602.76   8
  -2   9  -8 20277.8 1213.49   3
  -2  -9  -8 16795.0 1516.11   9
  -2  -9  -9-180.145 394.227  10
  -2  -9  -9-236.349 559.569   9
  -2   9  -9-22.4044 453.316   4
  -2  -9  -9 298.241 282.887   2
   2   9   9 141.995 484.717   6
   2  -9   9 89.0700 402.547   5
   2   9   9 964.932 618.704  11
  -2   9  -9-115.083 473.690   8
   2   9  10 6956.84 1086.86  11
  -2  -9 -10 8243.64 1141.64   9
  -2   9 -10 8468.86 1136.64   8
  -2   9 -10 6365.57 1009.34   4
   2  -9  10 8739.96 1178.94   5
   2   9  10 7038.31 1052.35   6
  -2   9 -11-422.322 546.389   8
   2   9  11 733.710 510.014  11
   2   9  11-378.885 453.338   6
  -2   9 -11 552.679 482.042   4
   2  -9  11-352.744 500.817   5
  -2  -9 -11 434.269 451.308   9
  -2   9 -12 507.726 671.300   8
   2   9  12 151.412 416.256   6
  -2  -9 -12-274.505 560.976   9
   2  -9  12-166.551 454.316   5
  -2   9 -12 925.759 643.381   4
   2   9  12 151.430 643.028  11
  -2  -9 -13-774.872 752.432   9
   2   9  13 729.219 644.119   6
  -2   9 -13 715.838 650.139   8
   2  -9  13 37.6104 613.033   5
  -2   9 -13 942.216 713.226   4
   2   9  13-275.120 565.315  11
  -2  10  13 23289.5 2085.60  11
  -2 -10  13 20529.6 2033.93   5
   2  10 -13 22037.6 2099.54   4
   2 -10 -13 20044.0 1791.92  10
   2  10 -13 23259.5 2099.54   8
  -2  10  13 20841.3 1997.06   6
   2 -10 -13 23048.8 2131.39   9
   2  10 -12 3629.37 929.649   8
   2 -10 -12 2591.39 770.780   9
  -2  10  12 3631.65 855.225   6
  -2  10  12 3096.42 780.483  11
  -2 -10  12 4434.28 987.452   5
   2 -10 -12 2815.58 738.013  10
   2  10 -12 4273.77 992.874   4
   2 -10 -11-407.129 494.608  10
  -2  10  11-333.572 463.172   6
  -2  10  11 199.760 421.297  11
   2  10 -11 181.693 445.622   4
   2 -10 -11-482.341 592.099   9
  -2 -10  11 597.823 466.078   5
   2  10 -11-13.1902 421.839   8
   2 -10 -10 3278.00 685.402   2
   2  10 -10 2752.29 756.985   8
  -2  10  10 1473.45 635.774  11
   2  10 -10 3097.89 645.458   3
   2 -10 -10 2514.39 627.375  10
   2  10 -10 2072.28 672.090   4
  -2 -10  10 1896.17 706.604   5
   2 -10 -10 1771.31 665.632   9
  -2  10  10 1375.20 619.306   6
   2  10  -9 9634.15 1020.81   3
   2  10  -9 10050.5 1277.55   8
  -2  10   9 11614.8 1330.38  11
   2 -10  -9 9209.91 1232.18   9
   2 -10  -9 12632.9 1189.69   2
  -2  10   9 9352.38 1164.09   6
   2  10  -9 9815.23 1207.03   4
   2 -10  -9 11823.4 1230.18  10
  -2 -10   9 8989.49 1155.84   5
   2  10  -8 28846.3 1749.54   3
   2  10  -8 28663.0 1940.91   4
   2  10  -8 27081.8 1900.27   8
   2 -10  -8 29918.8 1933.87  10
  -2  10   8 28430.9 1951.83   6
  -2  10   8 29192.2 2007.07  11
   2 -10  -8 27440.7 1953.53   9
  -2 -10   8 29353.2 1977.27   5
   2 -10  -8 27350.8 1756.99   2
   2  10  -7 5934.27 868.547   8
   2  10  -7 6546.64 931.319   4
  -2  10   7 6149.81 874.714   6
  -2 -10   7 6470.06 882.778   5
   2  10  -7 7126.62 891.369   3
   2 -10  -7 4647.14 797.392  10
   2 -10  -7 6228.77 854.323   2
   2 -10  -7 5477.82 868.858   9
   2 -10  -6-75.4848 408.204  10
   2  10  -6-273.579 472.622   8
   2 -10  -6 651.578 379.401   2
   2  10  -6 324.358 380.447   3
   2  10  -6 301.186 367.719   4
   2 -10  -6-452.903 483.759   9
  -2 -10   6-336.558 485.052   5
   2 -10  -6-112.313 214.803   7
  -2  10   6-23.4775 381.117   8
   2 -10  -5 9938.59 1040.05  10
   2  10  -5 9902.69 1029.63   8
   2 -10  -5 9941.70 1001.91   2
   2  10  -5 9951.14 976.029   4
  -2  10   5 8624.44 933.945   8
  -2 -10   5 9016.51 954.960   5
   2  10  -5 10803.6 1035.48   3
   2  10  -4 5764.89 714.041   4
   2  10  -4 7652.29 871.883   8
  -2  10   4 5876.49 753.807   8
  -2 -10   4 6271.56 759.046   5
   2 -10  -4 5895.87 807.068  10
   2  10  -4 7317.97 879.872   3
   2 -10  -4 6443.56 851.430   2
   2 -10  -3 5140.92 802.804   2
   2  10  -3 3815.33 683.356   3
   2  10  -3 4314.44 644.888   8
  -2 -10   3 4310.61 632.417   5
  -2 -10   3 4336.98 694.636   2
  -2  10   3 5151.03 718.373   8
   2  10  -3 3680.70 585.328   4
   2  10  -2 12215.1 951.599   4
  -2 -10   2 9744.02 864.792   5
  -2  10   2 10710.6 1040.15   3
  -2 -10   2 11070.1 964.945  10
  -2 -10   2 12381.5 1100.24   2
   2 -10  -2 11185.4 488.661   4
   2 -10  -2 10680.0 489.287   5
   2  10  -2 10267.2 1008.17   3
  -2  10   2 10029.8 1002.62   8
   2 -10  -2 9652.90 1002.18   2
   2  10  -2 11295.3 964.202   8
  -2  10   1 26017.4 1015.61   4
   2  10  -1 25646.6 1604.89   3
   2 -10  -1 26017.4 1019.90   4
  -2 -10   1 26049.8 1374.29   5
  -2 -10   1 27829.0 1591.77  10
   2  10  -1 25750.8 1444.73   8
  -2  10   1 24782.3 1528.21   8
   2 -10  -1 28232.5 1065.88   5
  -2 -10   1 25296.7 1600.00   2
   2 -10  -1 22933.7 1535.04   2
  -2  10   1 24384.1 1592.39   3
  -2  10   0 16327.5 1252.81   3
  -2 -10   0 16072.5 1007.01   5
  -2 -10   0 14278.6 1211.04   2
  -2  10   0 16993.6 897.256   4
   2 -10   0 17760.8 1331.41   2
   2 -10   0 17375.5 915.384   5
   2 -10   0 15248.4 850.691   4
   2  10   0 16256.5 1084.95   8
   2  10   0 16550.9 1280.74   3
  -2  10   0 14637.6 1197.84   8
  -2 -10   0 15208.8 1195.02  10
  -2  10  -1 99.4689 415.143   8
  -2 -10  -1 47.9848 368.561  10
  -2 -10  -1-235.601 425.989   2
   2  10   1 1013.19 375.720   8
  -2  10  -1 318.082 375.179   3
  -2 -10  -1 365.904 235.053   5
   2 -10   1 1022.20 466.558   2
   2 -10   1 129.182 225.675   5
  -2  10  -1 536.426 242.572   4
   2  10   1 25.5521 321.456   3
  -2 -10  -2 5950.05 806.867   2
   2  10   2 5264.07 616.107   8
  -2 -10  -2 6770.28 885.948  10
  -2  10  -2 6346.85 834.096   8
  -2 -10  -2 5181.33 526.976   5
  -2  10  -2 4243.32 667.298   3
   2  10   2 5031.91 737.651   3
   2 -10   2 4986.71 722.096   2
  -2  10  -2 5969.80 654.008   4
   2 -10   2 4953.47 585.719   5
  -2 -10  -3 5530.95 524.353   4
  -2  10  -3 5493.32 816.310   8
  -2  10  -3 4799.33 701.872   3
  -2 -10  -3 4895.29 494.785   5
  -2 -10  -3 4699.14 722.756   2
   2  10   3 6758.15 849.176   3
   2 -10   3 5780.33 700.629   5
  -2  10  -3 5941.99 697.038   4
   2 -10   3 6344.86 815.448   2
  -2 -10  -3 5332.99 793.078  10
   2  10   3 6050.66 645.324   8
   2  10   4 20117.6 1205.19   8
   2 -10   4 21093.1 1397.06   2
  -2 -10  -4 19768.0 1013.48   5
  -2 -10  -4 18486.9 982.947   4
  -2  10  -4 20082.1 1327.63   3
   2  10   4 16738.9 1338.44  11
  -2  10  -4 18837.0 1314.56   4
   2 -10   4 20676.5 1361.62   5
  -2  10  -4 17208.6 1389.26   8
  -2 -10  -4 21484.9 1578.08  10
   2  10   4 16982.8 1336.38   3
  -2 -10  -4 18126.9 1348.67   2
  -2 -10  -5 9010.78 1086.89  10
  -2 -10  -5 9536.82 690.248   4
   2 -10   5 9705.15 962.312   2
   2  10   5 10586.7 1045.53   3
   2  10   5 9760.05 1058.37  11
  -2 -10  -5 7989.73 893.509   2
  -2  10  -5 8699.56 985.804   4
   2 -10   5 8357.18 926.200   5
  -2  10  -5 10055.3 927.440   3
  -2  10  -5 7913.47 990.735   8
   2  10   6 22539.9 1680.08  11
  -2  10  -6 19959.9 1592.37   8
  -2 -10  -6 24348.5 1576.79   2
   2  10   6 23031.3 1590.90   3
  -2 -10  -6 23420.3 1728.90  10
  -2  10  -6 24839.2 1472.50   3
  -2  10  -6 23602.3 1643.65   4
   2 -10   6 23364.9 1625.71   5
   2 -10   6 24021.6 1511.42   2
  -2  10  -7 36592.6 2173.51   4
  -2  10  -7 31402.5 2072.05   8
   2  10   7 37110.0 2045.92   3
  -2 -10  -7 34553.3 2196.83  10
   2  10   7 36345.1 2213.77  11
   2  10   7 36411.6 2187.18   6
   2 -10   7 34782.5 1867.32   2
   2 -10   7 38760.6 2218.73   5
  -2  10  -7 35956.1 1810.83   3
  -2 -10  -7 38152.2 2016.56   2
   2 -10   8 1170.31 420.130   2
  -2  10  -8 1589.48 697.707   4
  -2  10  -8 1367.09 555.486   8
   2  10   8 1832.97 544.590   6
   2  10   8 1470.92 558.314  11
  -2 -10  -8 1179.30 402.791   2
   2 -10   8 1485.57 568.168   5
  -2 -10  -8 2119.12 685.971  10
  -2 -10  -8 2219.72 671.350   9
  -2  10  -8 1808.51 453.518   3
  -2  10  -9 1623.66 694.300   8
   2  10   9 2387.98 699.652   6
  -2 -10  -9 2164.74 636.329   9
   2  10   9 1690.89 678.842  11
   2 -10   9 2184.38 641.445   5
  -2  10  -9 2865.04 768.079   4
  -2 -10  -9 3135.99 781.159  10
  -2 -10  -9 2890.53 613.824   2
   2  10  10 1836.35 677.571  11
  -2  10 -10 1468.30 669.741   8
  -2 -10 -10 1883.54 679.542  10
   2  10  10 1715.05 672.101   6
   2 -10  10 1254.55 612.665   5
  -2 -10 -10 1923.26 723.151   9
  -2  10 -10 1295.81 666.072   4
  -2  10 -11 1010.88 661.770   8
  -2 -10 -11 690.467 608.509   9
   2  10  11-36.6893 455.427   6
   2 -10  11-671.662 592.103   5
  -2  10 -11 286.460 627.344   4
   2  10  11-597.159 642.118  11
   2 -10  12 1948.10 710.976   5
  -2 -10 -12 2045.64 823.142   9
  -2  10 -12 1062.37 606.720   8
   2  10  12 256.889 516.404   6
   2  10  12 1028.12 591.754  11
  -2  10 -12 2562.99 847.956   4
  -2 -10 -13 9153.04 1352.06   9
   2 -11 -13-323.379 494.843  10
  -2  11  12 10895.0 1451.98   6
   2  11 -12 10768.0 1455.75   8
   2 -11 -12 11888.2 1523.57   9
   2 -11 -12 11965.9 1394.67  10
  -2  11  12 10738.9 1470.72  11
  -2 -11  12 12295.0 1523.70   5
   2  11 -12 13560.8 1640.93   4
  -2 -11  11 1625.69 564.454   5
   2 -11 -11 1424.66 786.362   9
   2 -11 -11 3076.66 723.080  10
   2  11 -11 3897.60 937.103   8
   2  11 -11 2875.20 830.540   4
  -2  11  11 2502.93 753.191   6
  -2  11  11 2253.62 800.205  11
  -2 -11  10 887.003 611.874   5
   2  11 -10 519.078 516.696   8
   2 -11 -10-450.322 510.406   9
   2 -11 -10 1424.64 611.480  10
   2  11 -10 591.617 450.627   3
  -2  11  10 1436.70 748.669  11
   2 -11 -10 1136.14 490.686   2
  -2  11  10 1587.54 630.097   6
   2  11 -10 701.403 491.897   4
  -2 -11   9 3574.84 794.394   5
   2  11  -9 2998.40 729.038   8
  -2  11   9 4544.16 868.219   6
   2  11  -9 4542.67 868.964   4
   2  11  -9 4063.44 724.753   3
   2 -11  -9 4601.31 912.825   9
   2 -11  -9 4181.97 746.194   2
  -2  11   9 6011.37 984.569  11
   2 -11  -9 5402.74 902.394  10
   2  11  -8 9407.04 1140.34   4
   2 -11  -8 7631.43 1080.88   9
   2  11  -8 7729.27 944.784   3
  -2 -11   8 9160.32 1116.22   5
   2 -11  -8 7849.69 975.365   2
   2  11  -8 10426.9 1245.90   8
   2 -11  -8 9479.42 1138.42  10
   2  11  -7 124.163 487.254   8
   2  11  -7-493.436 515.943   3
   2 -11  -7-324.471 381.477   2
   2  11  -7-183.553 448.905   4
   2 -11  -7 386.953 453.477  10
  -2 -11   7 510.235 449.234   5
   2 -11  -7-786.891 661.275   9
   2  11  -6 614.887 459.009   4
   2 -11  -6 678.973 458.431  10
   2 -11  -6 528.359 454.828   2
   2 -11  -6 909.273 295.868   7
   2  11  -6 807.397 420.658   3
   2 -11  -6 960.571 530.287   9
  -2  11   6 507.624 377.737   8
   2  11  -6 1345.64 615.917   8
  -2 -11   6 739.222 392.235   5
   2  11  -5 16112.1 1315.00   8
   2 -11  -5 13635.9 1283.07  10
   2  11  -5 15765.6 1275.85   4
  -2  11   5 16461.2 1318.98   8
   2 -11  -5 16211.9 1355.83   2
  -2 -11   5 14138.1 1224.61   5
   2  11  -5 17226.0 1351.18   3
   2  11  -4 37526.4 1953.99   4
  -2  11   4 34584.5 1960.87   8
   2 -11  -4 37233.1 2110.42   2
   2 -11  -4 38475.1 2146.21  10
   2  11  -4 39970.5 2081.47   8
   2  11  -4 37382.1 2063.54   3
  -2 -11   4 35105.1 1913.91   5
   2 -11  -3 6235.74 855.724  10
   2 -11  -3 5750.60 852.810   2
   2  11  -3 4465.95 764.157   3
  -2 -11   3 5167.15 790.971   2
   2  11  -3 6608.00 769.539   4
   2  11  -3 7417.95 867.015   8
  -2  11   3 5373.67 790.881   8
  -2 -11   3 5145.16 719.539   5
  -2  11   2 23239.3 1536.16   8
   2  11  -2 21059.8 1432.17   8
   2  11  -2 22557.9 1581.47   3
  -2  11   2 21833.2 1586.51   3
   2  11  -2 21669.0 1335.75   4
  -2 -11   2 21404.4 1340.34   5
   2 -11  -2 20237.6 1512.82   2
  -2 -11   2 23697.7 1505.38  10
  -2 -11   2 23580.7 1617.31   2
   2  11  -1 16963.2 1362.27   3
  -2  11   1 16078.8 1321.10   3
   2  11  -1 16043.9 1188.49   8
  -2  11   1 16237.8 795.757   4
  -2  11   1 16227.5 1304.63   8
   2 -11  -1 15476.2 1327.79   2
  -2 -11   1 17924.8 1153.96   5
   2 -11  -1 17878.1 845.499   5
  -2 -11   1 15468.7 1328.99   2
  -2 -11   1 17507.3 1323.77  10
  -2 -11   0 11621.3 1080.02  10
   2  11   0 11936.0 1161.44   3
  -2  11   0 10717.8 722.771   4
  -2 -11   0 10997.6 862.376   5
   2  11   0 10727.8 939.477   8
  -2 -11   0 9072.76 999.805   2
   2 -11   0 12297.1 783.546   5
  -2  11   0 10202.8 1046.48   3
   2 -11   0 11667.2 1134.83   2
  -2  11   0 11432.7 1105.93   8
  -2  11  -1 364.384 422.868   8
  -2 -11  -1-82.6561 440.662   2
   2  11   1 202.879 343.988   3
  -2  11  -1 503.817 462.945   3
   2 -11   1 321.700 276.845   5
  -2 -11  -1 256.932 398.144  10
   2 -11   1 511.442 455.092   2
  -2  11  -1-118.684 254.602   4
   2  11   1-77.0851 274.416   8
  -2 -11  -1 408.700 249.036   5
  -2  11  -2 75269.8 2680.34   4
  -2  11  -2 77655.8 3172.76   8
  -2 -11  -2 75925.1 3162.63  10
  -2  11  -2 73196.2 3016.46   3
  -2 -11  -2 75736.2 2474.69   5
   2 -11   2 73539.0 3063.87   2
   2 -11   2 75889.2 2712.53   5
  -2 -11  -2 73969.3 3121.95   2
   2  11   2 73423.7 3113.98   3
   2  11   2 81217.2 2810.67   8
   2  11   3 619.883 311.041   8
  -2 -11  -3 576.549 246.749   5
   2  11   3 523.722 471.273   3
   2 -11   3 460.667 401.695   2
  -2 -11  -3 540.965 224.614   4
   2 -11   3 437.660 326.840   5
  -2 -11  -3 248.262 380.739   2
  -2  11  -3 930.168 497.203   8
  -2  11  -3 578.519 337.422   3
  -2  11  -3 195.337 328.832   4
  -2 -11  -3 356.759 435.029  10
  -2  11  -4 3085.47 690.863   8
   2 -11   4 3033.15 566.993   5
   2 -11   4 3360.18 675.428   2
   2  11   4 3474.75 553.340   8
  -2 -11  -4 3423.14 414.382   4
  -2  11  -4 3655.25 596.037   3
  -2 -11  -4 3516.30 775.866  10
  -2 -11  -4 3569.58 437.204   5
  -2  11  -4 3859.27 664.845   4
  -2 -11  -4 2934.95 638.501   2
   2  11   4 2558.51 602.291   3
   2  11   5 15955.7 1146.58   8
   2  11   5 16689.6 1389.54   3
   2  11   5 14786.8 1358.73  11
  -2  11  -5 16772.1 1491.28   8
   2 -11   5 16562.5 1302.96   2
  -2  11  -5 16341.5 1352.31   4
   2 -11   5 15760.5 1304.39   5
  -2  11  -5 17678.9 1306.47   3
  -2 -11  -5 15601.7 1351.65   2
  -2 -11  -5 19301.0 1589.71  10
   2  11   6 3290.52 679.418  11
  -2 -11  -6 4198.79 830.069  10
   2 -11   6 3915.25 686.652   2
   2  11   6 4634.78 835.920   3
  -2 -11  -6 4338.65 701.021   2
  -2  11  -6 4827.20 841.717   8
   2 -11   6 3725.35 717.910   5
  -2  11  -6 4017.40 659.302   3
  -2  11  -6 4959.82 803.736   4
  -2  11  -7-135.233 481.945   8
   2  11   7 278.410 493.333  11
   2 -11   7 865.101 446.444   5
  -2  11  -7 82.4867 328.270   3
   2  11   7 809.913 496.658   3
   2 -11   7-198.608 346.872   2
  -2 -11  -7 493.704 523.774  10
  -2  11  -7 1061.25 543.960   4
  -2 -11  -7 763.221 433.151   2
  -2  11  -8 5265.59 935.798   4
  -2 -11  -8 3177.63 668.427   2
   2 -11   8 4013.42 659.863   2
  -2  11  -8 2867.95 564.748   3
  -2 -11  -8 2900.35 719.532  10
   2  11   8 3362.88 842.601  11
   2 -11   8 3761.92 817.129   5
  -2  11  -8 1802.24 621.179   8
  -2 -11  -8 2877.05 723.533   9
  -2  11  -9 4181.57 915.535   8
  -2  11  -9 5712.39 1005.22   4
   2 -11   9 3295.04 815.583   5
   2  11   9 3745.90 834.284  11
  -2 -11  -9 5105.12 781.639   2
   2  11   9 4825.24 881.318   6
  -2 -11  -9 4699.65 991.217  10
  -2 -11  -9 5730.31 991.883   9
  -2 -11 -10 3759.92 873.751  10
  -2  11 -10 3623.58 855.018   8
  -2 -11 -10 3033.53 824.340   9
   2  11  10 3156.31 766.202  11
  -2  11 -10 3038.54 840.070   4
   2 -11  10 2052.44 683.621   5
   2  11  10 3046.58 860.574   6
  -2  11 -11 6479.35 1156.00   8
   2  11  11 4940.64 972.913   6
  -2  11 -11 7764.25 1223.42   4
   2  11  11 6886.52 1221.25  11
   2 -11  11 6090.22 1094.28   5
  -2 -11 -11 6567.84 1089.18   9
   2 -11  12 379.325 582.372   5
  -2  11 -12 1502.33 801.066   4
  -2 -11 -12 811.721 605.403   9
   2 -12 -13 2889.93 820.329  10
   2 -12 -12 11755.4 1426.25  10
   2  12 -12 10639.9 1524.28   4
  -2 -12  12 11889.8 1534.23   5
  -2  12  11 238.653 607.511  11
   2  12 -11 195.884 485.766   4
  -2 -12  11-426.963 542.966   5
  -2  12  11-383.215 648.404   6
   2 -12 -11 97.1880 619.243   9
   2 -12 -11-113.226 384.036  10
   2  12 -11 515.868 585.853   8
   2  12 -10 10644.3 1416.51   4
  -2 -12  10 9833.16 1324.07   5
   2  12 -10 11588.0 1476.02   8
   2 -12 -10 11363.0 1235.37   2
   2 -12 -10 11826.5 1386.00  10
   2  12 -10 10770.8 1196.61   3
   2 -12 -10 10655.9 1369.91   9
  -2  12  10 10812.3 1365.14   6
   2 -12  -9 1549.83 568.273   2
   2 -12  -9 1454.03 666.918   9
   2  12  -9 2542.01 739.084   4
   2  12  -9 1836.53 572.285   3
   2 -12  -9 1557.89 586.200  10
   2  12  -9 1736.00 667.399   8
  -2 -12   9 1337.64 605.232   5
   2  12  -8 11640.8 1313.52   4
   2  12  -8 11821.4 1331.59   8
   2 -12  -8 11796.8 1230.47   2
   2 -12  -8 9365.54 1198.39  10
  -2 -12   8 7880.91 1123.63   5
   2  12  -8 11552.7 1201.57   3
   2 -12  -8 9465.33 1209.16   9
   2 -12  -7 1702.31 593.343   2
   2 -12  -7 2094.64 656.419  10
   2 -12  -7 2555.05 689.536   9
   2  12  -7 1723.07 580.767   3
  -2 -12   7 1068.32 508.445   5
   2  12  -7 1202.83 569.091   8
   2  12  -7 2212.50 646.085   4
  -2  12   6 12321.1 1223.33   8
   2  12  -6 11692.6 1274.12   8
   2  12  -6 9541.05 1117.46   3
   2  12  -6 10588.2 1149.25   4
   2 -12  -6 11780.0 1253.69  10
  -2 -12   6 9452.41 1081.88   5
   2 -12  -6 9368.62 1068.76   2
   2  12  -5 562.160 398.224   8
   2  12  -5 1010.97 465.338   3
  -2  12   5 267.875 387.806   8
   2 -12  -5 1012.34 527.639   2
   2  12  -5 308.289 387.258   4
   2 -12  -5 1033.94 544.816  10
  -2 -12   5 205.880 352.753   5
   2  12  -4 692.958 302.394   4
   2  12  -4 9.13333 445.197   8
  -2  12   4 1072.97 432.752   8
   2  12  -4 1065.27 571.009   3
   2 -12  -4 1713.82 573.832   2
   2 -12  -4 803.286 497.894  10
  -2 -12   4 530.769 332.307   5
   2  12  -3 17856.5 1430.89   8
   2 -12  -3 20237.4 1589.71   2
  -2 -12   3 18301.0 1492.66   2
   2  12  -3 20683.5 1574.93   3
   2 -12  -3 21661.6 1621.32  10
  -2 -12   3 20524.6 1443.17  10
  -2  12   3 22530.1 1616.15   8
   2  12  -3 19487.7 1362.93   4
  -2 -12   3 21141.7 1415.92   5
   2  12  -2 4501.22 639.745   4
  -2  12   2 3765.16 752.191   8
   2 -12  -2 3744.49 754.801   2
  -2 -12   2 3401.77 542.478   5
  -2 -12   2 4664.47 830.727   2
   2  12  -2 4936.73 823.843   3
   2  12  -2 5939.31 823.308   8
  -2  12   2 4345.09 775.699   3
  -2 -12   2 3789.25 664.425  10
  -2 -12   1 16152.6 1338.44  10
  -2  12   1 18469.7 878.405   4
   2  12  -1 16945.6 1430.02   3
  -2  12   1 15882.8 1419.64   3
  -2 -12   1 17307.9 1436.95   2
  -2 -12   1 17119.0 1172.57   5
   2 -12  -1 14906.6 1337.36   2
  -2  12   1 17061.0 1392.98   8
   2  12  -1 16667.3 1275.10   8
  -2 -12   0-47.8683 233.013   5
   2  12   0 17.6665 427.700   3
  -2  12   0 207.248 220.937   4
   2  12   0 225.773 378.114   8
  -2 -12   0-294.135 451.016   2
   2 -12   0-168.423 472.308   2
  -2  12   0-608.291 451.186   8
  -2 -12   0 484.610 417.855  10
   2 -12   0 318.533 242.654   5
  -2  12   0 196.916 429.470   3
  -2 -12  -1 102043. 3168.84   5
  -2 -12  -1 96829.2 3817.66   2
   2 -12   1 102056. 3166.13   5
  -2  12  -1 100212. 3136.08   4
   2  12   1 93363.3 3767.51   3
  -2  12  -1 96462.3 3770.72   8
  -2  12  -1 95802.3 3735.28   3
   2  12   1 104782. 3513.28   8
  -2 -12  -1 94520.0 3748.52  10
   2 -12   1 97492.9 3776.82   2
  -2  12  -2 43490.5 2358.58   8
   2 -12   2 43714.9 1979.25   5
   2  12   2 43945.9 2386.16   3
  -2  12  -2 41952.1 2289.59   3
   2  12   2 48023.7 2126.19   8
   2 -12   2 44333.7 2364.99   2
  -2 -12  -2 41058.5 2320.24   2
  -2  12  -2 45950.7 1996.67   4
  -2 -12  -2 45011.6 2420.78  10
  -2 -12  -2 43550.1 1768.98   5
   2  12   3 1075.35 364.991   8
   2 -12   3 1136.96 387.401   5
   2 -12   3 599.721 492.271   2
  -2 -12  -3 1962.81 615.682  10
  -2 -12  -3 969.819 488.558   2
  -2  12  -3 1304.19 493.164   3
  -2  12  -3 1780.26 509.395   4
   2  12   3 1301.21 531.008   3
  -2  12  -3 563.811 564.015   8
  -2  12  -4 8188.28 1054.49   8
  -2  12  -4 9176.33 973.730   4
  -2 -12  -4 7360.88 998.130   2
   2  12   4 8944.63 1074.31   3
  -2  12  -4 9190.25 1031.72   3
  -2 -12  -4 9579.80 1172.80  10
   2 -12   4 8559.02 939.295   5
   2  12   4 7919.33 826.005   8
   2 -12   4 7829.61 976.294   2
  -2  12  -5 35649.8 2231.22   8
   2 -12   5 33870.8 2023.21   2
   2  12   5 35828.9 2163.38   3
  -2  12  -5 34221.1 1987.05   3
  -2  12  -5 35922.9 2045.73   4
   2 -12   5 34440.4 2012.51   5
  -2 -12  -5 33567.0 2214.40  10
  -2 -12  -5 32378.5 2037.83   2
   2  12   5 37568.6 1866.48   8
   2 -12   6 472.513 410.507   2
  -2 -12  -6 1452.96 596.193  10
   2 -12   6 624.282 461.520   5
  -2  12  -6 1183.45 602.697   8
  -2  12  -6 267.592 362.624   3
   2  12   6 1549.76 527.522   3
  -2  12  -6 1181.67 529.018   4
   2  12   6-168.862 448.278  11
  -2 -12  -6 260.720 390.656   2
  -2  12  -7 2559.08 792.925   8
   2 -12   7 3459.11 754.263   5
  -2 -12  -7 2087.62 582.303   2
   2 -12   7 2152.42 569.316   2
  -2  12  -7 3995.96 810.496   4
   2  12   7 3985.22 760.441   3
  -2 -12  -7 4582.73 931.359  10
   2  12   7 2591.07 673.322  11
  -2  12  -7 3129.29 603.780   3
   2 -12   8 4023.33 835.023   5
  -2  12  -8 3599.09 804.728   4
  -2 -12  -8 5003.53 822.645   2
   2 -12   8 6284.93 877.396   2
  -2  12  -8 5057.48 993.886   8
  -2  12  -8 4720.72 756.135   3
   2  12   8 4266.08 875.115  11
  -2 -12  -8 5489.72 966.520   9
  -2 -12  -8 5100.13 1010.72  10
  -2 -12  -9 584.806 386.150   2
  -2  12  -9 477.564 609.759   8
  -2 -12  -9 1033.31 682.388   9
   2 -12   9 1126.52 558.492   5
   2  12   9 1162.64 685.427  11
  -2  12  -9 1959.03 764.382   4
  -2 -12  -9 1092.03 509.148  10
  -2  12 -10-729.612 589.412   8
  -2 -12 -10-61.8369 630.960   9
  -2 -12 -10-37.3222 567.499  10
   2  12  10 764.894 662.174  11
   2 -12  10 8.22131 486.529   5
  -2  12 -10 719.428 610.625   4
  -2  12 -11 980.414 618.966   8
  -2  12 -11 347.352 481.906   4
   2 -12  11 595.938 572.389   5
   2  12  11 724.031 561.854   6
  -2 -12 -11-357.278 525.266   9
   2  12  11 13.8886 573.969  11
   2 -13 -12 262.821 454.584  10
   2  13 -11 10013.5 1420.33   4
  -2 -13  11 7160.52 1183.96   5
   2  13 -11 8336.00 1292.80   8
   2 -13 -11 9361.56 1318.20  10
   2  13 -10 8982.04 1343.73   8
   2 -13 -10 6401.18 988.639   2
   2 -13 -10 7164.56 1164.21  10
  -2 -13  10 7717.29 1241.66   5
   2  13 -10 7107.47 1042.49   3
   2 -13 -10 6670.54 1171.64   9
   2  13 -10 6005.62 1109.24   4
   2  13  -9 4654.23 940.589   4
   2 -13  -9 3869.04 810.478   2
   2 -13  -9 5417.82 1000.02   9
   2  13  -9 5631.88 1033.55   8
   2  13  -9 4211.52 809.388   3
  -2 -13   9 4782.00 922.412   5
   2 -13  -9 3862.70 851.214  10
   2  13  -8 3113.13 822.272   4
   2 -13  -8 2717.57 755.145   2
   2 -13  -8 2651.80 804.770   9
   2  13  -8 2161.71 598.717   3
   2 -13  -8 3930.70 882.486  10
   2  13  -8 3117.00 801.561   8
  -2 -13   8 1715.75 656.270   5
   2  13  -7 11876.6 1241.67   3
   2  13  -7 10362.4 1258.54   8
   2 -13  -7 10582.7 1232.92   2
  -2 -13   7 10298.7 1201.22   5
   2  13  -7 10066.0 1189.53   4
   2 -13  -7 10693.8 1266.12   9
   2 -13  -7 10759.3 1305.10  10
   2  13  -6 2518.68 643.077   3
   2 -13  -6 1954.94 616.151   2
  -2 -13   6 3138.23 730.230   5
  -2  13   6 2551.01 628.932   8
   2  13  -6 2890.93 753.638   8
   2 -13  -6 2316.26 661.528  10
   2  13  -6 2297.55 608.056   4
   2 -13  -5 24466.2 1841.55  10
  -2  13   5 19955.0 1604.18   8
   2  13  -5 23195.1 1746.18   3
   2  13  -5 20837.2 1578.04   4
   2  13  -5 22830.7 1721.77   8
   2 -13  -5 20031.1 1677.89   2
  -2 -13   5 22726.5 1638.26   5
  -2  13   4 71.8257 384.407   8
   2  13  -4 531.767 444.565   4
   2 -13  -4-809.032 503.195   2
  -2 -13   4 590.259 433.032  10
   2  13  -4-40.9336 435.934   3
   2  13  -4-115.895 430.791   8
  -2 -13   4-334.727 399.908   5
   2  13  -3 22019.0 1691.87   3
   2 -13  -3 21878.2 1709.04  10
  -2 -13   3 20476.6 1444.72   5
   2 -13  -3 24174.8 1794.80   2
   2  13  -3 21574.2 1478.68   4
  -2 -13   3 20353.7 1655.00   2
  -2  13   3 20314.5 1593.35   8
   2  13  -3 23913.6 1685.50   8
  -2 -13   3 21192.8 1551.66  10
  -2  13   2 39105.5 2238.27   8
  -2 -13   2 37631.0 2144.08  10
  -2 -13   2 35522.2 2202.31   2
   2  13  -2 37845.2 2089.93   8
   2 -13  -2 35593.7 2233.72   2
  -2 -13   2 37532.5 1956.20   5
  -2  13   2 36235.0 2238.47   3
   2  13  -2 33569.6 2138.29   3
   2  13  -1 35106.6 1947.96   8
  -2 -13   1 32752.6 1736.77   5
  -2  13   1 31129.4 1986.86   8
  -2  13   1 32569.9 2109.92   3
   2 -13  -1 33741.5 2130.49   2
  -2 -13   1 32843.8 2019.41  10
  -2 -13   1 32831.2 2097.36   2
   2  13  -1 30881.0 2030.03   3
  -2 -13   0 1114.49 310.346   5
  -2 -13   0 1359.51 474.108  10
   2  13   0 759.846 391.628   8
  -2 -13   0 1051.33 532.212   2
  -2  13   0 911.611 528.772   8
   2  13   0 1079.47 570.260   3
  -2  13   0 1173.97 590.817   3
   2 -13   0 1052.71 492.730   2
   2 -13   1-136.454 479.866   2
  -2  13  -1 676.804 480.602   8
  -2 -13  -1-139.198 516.237   2
  -2  13  -1 325.140 291.990   4
  -2 -13  -1-2.22874 465.493  10
   2  13   1 208.029 432.347   3
   2  13   1-185.939 383.835   8
  -2  13  -1-12.3860 576.034   3
  -2  13  -2 14.0805 280.362   4
   2  13   2 295.182 411.545   8
   2 -13   2-98.9729 371.970   5
  -2  13  -2 300.757 553.230   8
  -2 -13  -2 600.019 552.361  10
   2  13   2 43.9128 521.398   3
  -2  13  -2 543.669 501.847   3
  -2 -13  -2 227.174 537.097   2
   2 -13   2 55.8802 443.222   2
   2  13   3 484.967 550.926   3
   2  13   3 374.075 285.988   8
  -2  13  -3-354.312 444.861   8
   2 -13   3-116.897 527.281   2
  -2  13  -3-65.4139 338.559   4
  -2 -13  -3 380.289 542.068   2
  -2  13  -3-33.2573 420.155   3
   2 -13   3-192.314 299.100   5
  -2 -13  -3 942.065 613.822  10
  -2  13  -4 130.051 496.045   8
   2  13   4 992.508 598.586   3
  -2  13  -4-15.0290 321.247   4
   2 -13   4 279.559 467.246   2
  -2 -13  -4 1205.65 632.374   2
  -2 -13  -4 542.453 692.467  10
   2 -13   4 184.867 329.192   5
  -2  13  -4 495.147 440.389   3
   2  13   4 92.0999 330.729   8
  -2  13  -5 14882.3 1495.69   8
   2  13   5 17005.3 1560.30   3
   2 -13   5 17715.9 1455.63   5
  -2 -13  -5 16602.4 1594.96  10
  -2  13  -5 16715.6 1430.19   4
  -2 -13  -5 14890.6 1434.76   2
   2 -13   5 15729.1 1444.58   2
  -2  13  -5 14730.0 1331.80   3
   2  13   5 16990.0 1277.98   8
  -2  13  -6 12765.1 1252.57   3
   2 -13   6 12988.8 1310.81   5
  -2 -13  -6 12067.4 1291.49   2
  -2  13  -6 9490.55 1250.50   8
   2 -13   6 12021.3 1242.84   2
   2  13   6 11671.5 1301.97   3
  -2  13  -6 9891.63 1160.98   4
  -2 -13  -6 10795.3 1325.91  10
   2 -13   7 24829.3 1767.35   2
  -2  13  -7 20710.1 1886.58   8
  -2 -13  -7 24740.8 1840.33   2
  -2  13  -7 23753.7 1671.92   3
  -2  13  -7 22112.2 1809.83   4
   2 -13   7 25733.2 1911.29   5
  -2 -13  -7 24297.3 2008.68  10
   2  13   7 25067.9 1912.61   3
  -2  13  -8 1089.75 705.155   8
   2  13   8 448.866 504.387  11
  -2 -13  -8-142.031 463.968   2
  -2 -13  -8 445.894 481.273  10
  -2  13  -8 169.721 533.681   4
   2 -13   8-53.2763 454.037   2
   2 -13   8-172.388 529.713   5
  -2 -13  -9 1567.11 676.504   9
   2 -13   9 2997.90 781.722   5
  -2  13  -9 2648.34 828.248   8
  -2 -13  -9 3841.47 1010.61  10
   2  13   9 1859.51 645.588  11
  -2  13  -9 3569.71 947.114   4
  -2 -13 -10 487.124 668.061  10
  -2  13 -10-1402.07 828.053   8
  -2  13 -10 311.551 522.771   4
  -2 -13 -10-928.963 706.022   9
   2  13  10-224.103 661.967  11
   2 -13  10 277.602 475.151   5
  -2  13 -11 2851.85 898.536   4
  -2 -14  10 900.123 637.180   5
   2 -14 -10 2661.53 684.982   2
   2  14 -10 2925.92 906.311   4
   2  14 -10 3358.90 817.669   3
   2 -14 -10 2373.81 794.322  10
   2  14 -10 2100.84 709.529   8
  -2 -14   9 1653.09 638.474   5
   2 -14  -9 447.731 450.793  10
   2  14  -9 1763.00 739.709   8
   2 -14  -9 1475.77 576.540   2
   2  14  -9 2032.91 692.169   3
   2  14  -9 795.324 644.866   4
   2 -14  -9 1171.04 684.394   9
   2  14  -8 16304.5 1677.39   8
   2  14  -8 14626.8 1535.69   4
   2 -14  -8 16163.2 1600.56   2
   2  14  -8 17984.8 1620.40   3
  -2 -14   8 13604.9 1505.67   5
   2 -14  -8 16334.1 1689.94  10
   2 -14  -8 16566.4 1682.02   9
  -2 -14   7 9886.64 1228.65   5
   2  14  -7 9701.61 1220.22   4
   2 -14  -7 8766.52 1202.47   9
   2 -14  -7 13945.3 1524.04  10
   2 -14  -7 11236.1 1277.20   2
   2  14  -7 11114.3 1301.81   3
   2  14  -7 10973.7 1342.28   8
   2  14  -6 2345.49 647.152   3
  -2  14   6 2444.27 642.827   8
   2  14  -6 2824.60 695.205   4
   2  14  -6 780.076 555.581   8
   2 -14  -6 3270.74 807.596   2
  -2 -14   6 2663.32 610.401   5
   2 -14  -6 2894.99 787.581  10
   2  14  -5 3.29095 415.783   8
   2 -14  -5 613.616 485.535   2
  -2 -14   5-130.430 363.432   5
   2 -14  -5 678.967 604.036  10
   2  14  -5 490.306 438.473   4
   2  14  -5 251.525 488.702   3
  -2  14   5 715.866 497.636   8
  -2  14   4 2363.77 628.737   8
   2 -14  -4 1943.82 639.779   2
   2 -14  -4 1306.87 612.554  10
  -2 -14   4 688.929 459.361  10
  -2 -14   4 1052.22 472.299   5
   2  14  -4 933.518 533.766   3
   2  14  -4 2317.33 614.067   4
   2  14  -4 1930.03 688.790   8
  -2 -14   3 561.288 479.488  10
  -2  14   3 582.892 428.649   8
   2  14  -3 331.426 400.105   8
   2 -14  -3 312.993 523.721   2
   2  14  -3-69.6836 358.486   4
  -2 -14   3 11.8974 325.101   5
   2 -14  -3 282.933 415.065  10
  -2 -14   3 15.7022 472.703   2
   2  14  -3 18.6628 454.463   3
  -2 -14   2 57.5149 329.095   5
   2 -14  -2 789.645 593.928   2
  -2  14   2 551.685 497.012   8
   2  14  -2 14.3119 392.281   8
  -2 -14   2 285.971 425.224  10
   2 -14  -2-179.831 522.823  10
  -2 -14   2-1069.04 634.245   2
   2  14  -2-331.788 547.916   3
  -2  14   1 480.789 385.012   8
   2 -14  -1-279.708 409.948   2
  -2 -14   1-222.639 492.359   2
  -2 -14   1 475.474 533.784  10
  -2  14   1-426.827 488.098   3
   2  14  -1-79.3413 375.049   8
   2  14  -1-267.874 476.858   3
  -2 -14   1 202.805 351.670   5
  -2  14   0 1162.77 580.113   8
  -2 -14   0 1134.01 586.449   2
   2 -14   0 1478.12 552.672   2
  -2  14   0 3185.92 829.573   3
   2  14   0 2451.81 617.525   8
   2  14   0 3225.26 786.776   3
  -2 -14   0 1301.33 514.333  10
   2 -14   1 28083.5 2001.88   2
  -2 -14  -1 27200.0 1999.44   2
  -2  14  -1 27137.7 1943.99   8
   2  14   1 27984.1 1750.71   8
  -2  14  -1 27332.5 1940.56   3
   2  14   1 23409.7 1868.35   3
  -2 -14  -1 25612.5 1902.45  10
  -2 -14  -2 10937.4 1272.86   2
  -2  14  -2 11905.9 1307.99   8
   2 -14   2 10100.7 1227.54   2
  -2 -14  -2 11751.3 1343.54  10
   2  14   2 10592.2 1071.91   8
  -2  14  -2 11918.0 1016.75   4
   2  14   2 9750.75 1221.57   3
  -2  14  -2 11000.9 1240.86   3
   2 -14   3 19487.6 1687.53   2
  -2  14  -3 23010.7 1840.86   8
  -2  14  -3 19508.6 1645.92   3
  -2  14  -3 23862.6 1533.79   4
   2  14   3 22806.6 1534.55   8
   2 -14   3 23114.0 1509.45   5
  -2 -14  -3 23228.3 1888.25  10
  -2 -14  -3 21506.8 1773.62   2
   2  14   3 22806.5 1875.28   3
  -2  14  -4 7601.41 1104.82   8
   2 -14   4 8159.29 1141.51   2
   2 -14   4 8508.49 993.751   5
  -2 -14  -4 7537.78 1102.71   2
   2  14   4 6880.88 1109.34   3
  -2  14  -4 8421.48 991.290   4
  -2  14  -4 8449.46 1099.14   3
  -2 -14  -4 8159.46 1180.21  10
   2  14   4 8675.50 950.461   8
  -2  14  -5 530.696 535.655   8
  -2 -14  -5 584.976 641.397  10
   2  14   5 450.825 332.006   8
  -2  14  -5 383.697 366.867   4
   2 -14   5 213.411 414.353   2
  -2  14  -5 778.357 533.730   3
   2  14   5 384.789 502.512   3
   2 -14   5 441.897 330.825   5
  -2 -14  -5 555.918 491.520   2
  -2  14  -6-494.780 596.831   4
  -2  14  -6-361.260 573.433   8
   2 -14   6 124.585 453.639   2
   2 -14   6-452.997 518.051   5
  -2  14  -6 240.947 525.215   3
   2  14   6 522.644 519.482   3
  -2 -14  -6 693.118 519.815   2
  -2 -14  -6 119.401 502.563  10
  -2  14  -7 1244.64 532.522   8
   2 -14   7 1442.39 551.956   5
  -2 -14  -7 714.871 568.755  10
   2 -14   7 486.313 439.709   2
  -2 -14  -7 1343.95 557.662   2
  -2  14  -7 1082.59 463.197   3
  -2  14  -7 890.559 522.884   4
  -2  14  -8 6729.61 1179.62   8
  -2  14  -8 3719.33 884.827   4
  -2 -14  -8 4000.37 811.585   2
   2 -14   8 3538.53 795.433   2
   2 -14   8 3815.27 824.431   5
  -2 -14  -8 4211.14 992.234  10
   2 -14   9 579.040 407.601   5
  -2  14  -9 795.035 488.843   4
  -2 -14  -9 625.305 662.252   9
  -2 -14  -9 159.171 630.289  10
  -2  14  -9 1661.62 724.450   8
   2 -14  10 7218.43 1182.63   5
  -2  14 -10 7182.58 1190.47   4
   2  15 -10-341.278 561.702   4
   2 -15 -10 246.347 453.161   2
   2  15  -9-451.898 656.393   8
   2 -15  -9-181.784 448.098   2
   2  15  -9-687.226 610.812   3
   2 -15  -9-250.823 445.227  10
   2  15  -9 207.668 439.731   4
  -2 -15   9 199.749 420.466   5
   2  15  -8 10468.0 1401.06   8
   2 -15  -8 8968.47 1221.86   2
   2  15  -8 7848.97 1150.30   3
   2 -15  -8 8852.98 1325.48   9
   2  15  -8 9902.86 1305.66   4
  -2 -15   8 10458.6 1315.08   5
   2 -15  -8 10061.3 1390.21  10
   2 -15  -7 1205.96 648.818  10
   2 -15  -7 1024.75 617.120   9
   2  15  -7 612.165 595.607   8
   2  15  -7 740.350 468.461   3
   2 -15  -7 2028.68 690.256   2
  -2 -15   7 1336.11 597.537   5
   2  15  -7 1187.01 567.876   4
  -2 -15   6-490.435 565.371   5
   2  15  -6 267.459 508.963   4
   2  15  -6 239.151 424.339   8
  -2  15   6 580.728 541.730   8
   2 -15  -6 389.733 422.566   2
   2 -15  -6 55.0212 540.174  10
   2  15  -6 1005.27 706.446   3
  -2 -15   6-63.1633 373.569  10
   2  15  -5 16504.9 1578.95   3
   2  15  -5 17096.0 1622.71   8
  -2  15   5 20393.0 1701.30   8
   2  15  -5 17899.3 1544.48   4
   2 -15  -5 16570.9 1699.52  10
  -2 -15   5 18401.4 1564.32   5
  -2 -15   5 22057.1 1699.75  10
   2 -15  -5 21308.9 1824.33   2
   2 -15  -4 10243.3 1261.59   2
  -2  15   4 12247.6 1353.78   8
   2  15  -4 13993.0 1301.18   4
   2  15  -4 10624.9 1282.24   3
  -2 -15   4 11383.5 1265.58  10
   2  15  -4 11421.0 1316.45   8
  -2 -15   4 12559.6 1238.35   5
   2 -15  -4 13616.3 1478.63  10
   2 -15  -3 12856.2 1430.31  10
  -2 -15   3 11456.2 1153.76   5
   2 -15  -3 11888.9 1398.06   2
  -2 -15   3 9525.26 1189.93  10
  -2 -15   3 9625.38 1248.73   2
  -2  15   3 10922.1 1248.23   8
   2  15  -3 11626.6 1287.81   8
   2  15  -3 12638.5 1411.46   3
  -2 -15   2 331.534 461.996  10
  -2  15   2 812.544 495.465   8
   2  15  -2 153.844 475.730   3
   2 -15  -2 353.977 640.450  10
  -2 -15   2-84.1273 546.772   2
   2 -15  -2 316.573 519.511   2
   2  15  -2 1188.60 593.214   8
  -2  15   1 5212.47 908.972   3
   2  15  -1 5742.43 912.111   8
  -2 -15   1 5270.02 932.827  10
  -2 -15   1 5822.72 965.701   2
   2  15  -1 3675.23 826.325   3
  -2  15   1 5743.58 978.008   8
   2 -15  -1 5672.09 1068.25   2
   2  15   0 28196.3 2099.08   3
  -2 -15   0 28643.3 2132.49   2
  -2  15   0 31200.5 2201.77   3
   2  15   0 29689.8 1925.56   8
  -2  15   0 29156.8 2097.12   8
   2 -15   0 27938.4 2094.66   2
  -2 -15   0 25806.6 1970.40  10
   2  15   1 3838.78 765.437   8
  -2 -15  -1 4215.03 889.718  10
  -2  15  -1 3665.31 875.426   8
  -2 -15  -1 3556.88 913.061   2
   2 -15   1 3511.15 864.263   2
   2  15   1 4027.50 837.224   3
  -2  15  -1 3071.13 826.360   3
   2 -15   2-230.138 551.019   2
  -2  15  -2 504.022 488.574   8
   2  15   2 409.798 514.482   3
  -2  15  -2-94.1667 489.304   3
  -2 -15  -2-525.867 545.861   2
   2  15   2 535.913 445.612   8
  -2 -15  -2 384.505 509.039  10
  -2  15  -3 13496.3 1472.89   8
  -2  15  -3 14341.7 1489.93   3
   2  15   3 17419.9 1395.21   8
  -2 -15  -3 14297.0 1494.48   2
   2  15   3 14742.7 1558.17   3
  -2 -15  -3 16103.4 1634.44  10
   2 -15   3 16454.2 1575.81   2
   2  15   4 4584.47 726.384   8
  -2  15  -4 6386.11 1090.63   8
  -2  15  -4 7113.36 936.175   4
   2 -15   4 7075.76 1073.33   2
  -2 -15  -4 5583.04 999.335   2
   2  15   4 5695.29 1038.97   3
  -2  15  -4 6026.24 988.426   3
  -2 -15  -4 5722.64 1064.35  10
  -2 -15  -5 1600.68 669.922   2
   2 -15   5-273.131 546.749   2
  -2  15  -5 769.842 505.880   3
   2  15   5 119.850 667.564   3
  -2  15  -5 1330.89 560.287   4
  -2 -15  -5 1499.52 745.700  10
  -2  15  -5-301.780 518.108   8
   2  15   6 2799.00 783.694   3
   2 -15   6 2694.73 789.747   2
  -2 -15  -6 4489.51 948.744   2
  -2 -15  -6 1395.05 707.946  10
  -2  15  -6 2882.04 853.245   8
  -2  15  -6 2656.54 716.003   3
   2 -15   6 2385.68 630.971   5
  -2  15  -6 2401.16 622.992   4
  -2  15  -7 13225.1 1434.10   4
  -2  15  -7 12802.4 1358.41   3
   2 -15   7 11252.3 1317.28   5
  -2  15  -7 10634.4 1462.02   8
   2 -15   7 11501.2 1350.42   2
  -2 -15  -7 11171.2 1361.45   2
  -2 -15  -7 11431.2 1483.69  10
   2 -15   8 710.338 486.097   2
   2 -15   8 2171.65 691.750   5
  -2  15  -8 1199.61 681.956   4
  -2 -15  -8 1333.43 561.912   2
   2 -15   9 1233.40 486.751   5
  -2  15  -9 1214.02 701.454   4
   2 -16  -9 1632.83 678.384   2
   2  16  -9 3633.10 965.643   4
   2  16  -9 3806.35 904.499   3
  -2 -16   9 3440.65 896.676   5
   2 -16  -8-188.109 457.796   2
   2  16  -8 991.837 659.769   8
  -2 -16   8-692.759 560.419   5
   2  16  -8-186.689 452.840   4
   2  16  -8-632.886 477.231   3
   2 -16  -7 2295.03 777.226   9
   2 -16  -7 2476.49 777.724  10
   2  16  -7 1334.31 559.981   4
   2 -16  -7 1813.17 712.702   2
   2  16  -7 3498.44 907.561   3
  -2 -16   7 2647.05 761.841   5
   2  16  -6 2383.62 649.760   4
   2  16  -6 2414.52 788.127   3
   2 -16  -6 2186.68 649.398  10
   2  16  -6 3931.25 882.508   8
   2 -16  -6 3704.93 912.478   2
  -2  16   6 2411.77 674.946   8
  -2 -16   6 3752.74 763.230  10
  -2 -16   6 3665.05 767.034   5
   2 -16  -5 476.135 514.094  10
   2  16  -5 201.663 521.836   8
   2 -16  -5 254.611 467.826   2
  -2 -16   5 303.880 371.419  10
   2  16  -5 32.8853 425.219   4
  -2  16   5 352.893 455.843   8
   2  16  -5-195.882 523.502   3
  -2 -16   5 789.436 459.079   5
   2  16  -4-282.588 431.619   3
   2  16  -4 204.798 373.199   4
   2 -16  -4 317.712 516.459   2
   2 -16  -4 1091.21 612.409  10
   2  16  -4 264.313 444.274   8
  -2 -16   4-118.893 379.382  10
  -2  16   4 246.585 461.649   8
  -2  16   3 14833.5 1558.89   8
  -2 -16   3 14088.8 1463.78  10
   2 -16  -3 13203.8 1536.50  10
   2  16  -3 10621.0 1337.37   3
   2 -16  -3 13670.2 1560.02   2
   2  16  -2 1285.49 498.150   8
   2 -16  -2 841.415 613.534   2
  -2 -16   2 1831.23 775.855   2
   2  16  -2 2048.03 678.694   3
  -2  16   2 1156.29 635.297   8
   2 -16  -2 965.593 548.801  10
  -2 -16   2 432.582 457.638  10
   2 -16  -1 4112.23 849.794  10
  -2  16   1 5612.23 1008.44   8
  -2 -16   1 5113.28 936.375  10
   2 -16  -1 4415.07 913.942   2
  -2 -16   1 4811.95 966.237   2
   2  16  -1 4505.53 972.324   3
   2  16  -1 4097.13 851.581   8
   2  16   0 857.169 543.103   8
  -2 -16   0 452.413 570.562  10
   2 -16   0-109.455 553.027   2
  -2 -16   0 289.762 457.170   2
  -2  16   0 285.388 553.464   3
  -2  16   0 22.5652 521.374   8
   2  16   0 441.208 576.677   3
  -2 -16  -1 812.879 638.722  10
  -2  16  -1-591.043 605.995   8
  -2  16  -1 1187.20 602.749   3
   2 -16   1-436.905 577.302   2
  -2 -16  -1 438.831 553.824   2
   2  16   1 633.931 443.482   8
   2  16   1 1090.76 700.989   3
   2 -16   2 2306.15 732.404   2
  -2 -16  -2 2252.68 700.186   2
  -2  16  -2 2525.47 811.669   8
  -2  16  -2 2683.10 863.865   3
   2  16   2 3284.35 870.995   3
   2  16   2 1589.49 599.453   8
  -2 -16  -2 2130.47 715.152  10
   2  16   3 281.585 391.865   8
  -2 -16  -3 590.661 610.455  10
   2  16   3 1236.23 643.160   3
   2 -16   3 542.647 590.519   2
  -2 -16  -3 771.747 552.466   2
  -2  16  -3 960.756 656.768   8
  -2  16  -3 1128.62 602.382   3
  -2  16  -4 1042.44 605.645   8
   2 -16   4 250.739 466.564   2
  -2 -16  -4 938.678 639.805  10
  -2 -16  -4 178.825 475.174   2
   2  16   4 426.704 589.728   3
  -2  16  -4 889.657 650.146   3
   2 -16   5 17630.7 1747.04   2
   2  16   5 15689.9 1731.19   3
  -2 -16  -5 13358.8 1548.49   2
  -2  16  -5 16345.7 1633.81   3
  -2 -16  -5 18232.3 1852.48  10
  -2  16  -5 18497.3 1849.80   8
   2 -16   6 13164.6 1520.62   2
  -2 -16  -6 11032.5 1463.88  10
  -2 -16  -6 9106.56 1303.39   2
  -2  16  -6 12231.6 1407.89   3
   2  16   6 9564.59 1377.82   3
  -2  16  -6 10737.7 1489.54   8
  -2  16  -7 2056.26 715.331   4
  -2 -16  -7 1264.80 567.623   2
   2 -16   7 713.245 551.639   2
  -2  16  -7 2774.00 800.983   3
  -2  16  -8 1138.71 634.281   4
   2 -16   8 722.271 481.344   5
  -2 -16  -8 415.213 533.442   2
  -2  16  -9 704.505 474.618   4
   2  17  -8 298.492 624.195   4
   2  17  -8 792.873 686.328   3
  -2 -17   8 525.445 444.957   5
   2  17  -7 20516.3 1957.83   3
   2  17  -7 24951.0 2055.63   4
  -2  17   6 9618.02 1300.34   8
  -2 -17   6 6540.52 1024.18  10
   2  17  -6 6567.63 1141.69   8
   2  17  -6 7384.93 1223.88   3
   2 -17  -5-189.354 410.532   2
  -2 -17   5 201.010 576.746  10
   2  17  -5 501.044 587.747   8
   2  17  -5 600.297 659.877   3
  -2  17   5 152.543 426.344   8
   2  17  -4 4266.77 931.390   8
   2 -17  -4 3632.33 886.761   2
  -2  17   4 4353.71 891.495   8
   2  17  -4 4876.25 1055.73   3
  -2 -17   4 5626.18 998.891  10
   2 -17  -4 3164.03 947.146  10
   2 -17  -3 729.354 579.825   2
  -2 -17   3 1130.42 701.888  10
  -2  17   3 393.594 439.383   8
   2  17  -3 223.368 557.465   3
   2  17  -3 728.537 564.222   8
   2 -17  -3-103.963 534.118  10
   2 -17  -2 9436.13 1332.51  10
  -2 -17   2 6518.51 1090.05  10
   2  17  -2 7515.86 1200.03   3
   2 -17  -2 7903.85 1284.70   2
  -2  17   2 8529.50 1249.14   8
   2  17  -1 3559.61 770.571   8
  -2  17   1 3161.29 797.995   8
   2 -17  -1 3238.54 848.528  10
[truncated: 949,479 more chars]
